# Supplementary material for: Functional validation to explore the protective role of miR-223 in Staphylococcus aureus-induced bovine mastitis
Source: J Anim Sci Biotechnol. 2025 Mar 4;16:34. doi: 10.1186/s40104-025-01152-6 (PMC11877765; doi:10.1186/s40104-025-01152-6)
Supplement: Supplementary file 1 — Additional file 1: Table S1. Summary of sequence reads. Table S2. KD vs. CKD in hallmark gene sets by GSVA analysis. Table S3. OE vs. COE in hallmark gene sets by GSVA analysis. Table S4. KD vs. CKD in KEGG gene sets by GSVA analysis. Table S5. OE vs. COE in KEGG gene sets by GSVA analysis. Table S6. KD vs. CKD in GO gene sets by GSVA analysis. Table S7. OE vs. COE in GO-BP gene sets by GSVA analysis. Table S8. The differentially expressed genes in KD vs. CKD. Table S9. The differentially expressed genes in OE vs. COE. Table S10. Potential target genes. Table S11. KEGG pathway enrichment of common genes in KD vs. CKD and OE vs. COE comparisons. Table S12. GO enrichment of common genes in KD vs. CKD and OE vs. COE comparisons. Table S13. Target genes of bta-miR-223. Table S14. QTL enrichment results for differentially expressed genes in KD vs. CKD. Table S15. QTL enrichment results for differentially expressed genes in OE vs. COE. Table S16. QTL enrichment results for potential target genes. Table S17. The relationships between 44 complex traits and five gene sets. [file 40104_2025_1152_MOESM1_ESM.xlsx]

## Sheet: Table S1
Table S1 Summary of sequence reads
Sample	raw_reads	raw_bases	clean_reads	clean_bases	error_rate	Q20	Q30	GC_pct
KD1	45116850	6.77G	43807272	6.57G	0.03	97.49	93.19	47.82
KD2	44258182	6.64G	42528056	6.38G	0.03	97.49	93.17	48.24
KD3	41924940	6.29G	41203280	6.18G	0.03	97.22	92.72	51.21
KD4	44834104	6.73G	43910566	6.59G	0.03	97.3	92.92	51.64
KD5	46549602	6.98G	44952566	6.74G	0.03	97.31	92.92	51.4
CKD1	45155316	6.77G	44453920	6.67G	0.03	97.41	93.15	51.45
CKD2	41474672	6.22G	40349292	6.05G	0.03	97.17	92.61	51.44
CKD3	43604220	6.54G	42469620	6.37G	0.03	97.22	92.74	51.53
CKD4	45472750	6.82G	44285476	6.64G	0.03	97.25	92.78	51.32
CKD5	44756144	6.71G	43872034	6.58G	0.03	97	92.23	51.5
OE1	47331298	7.1G	46124292	6.92G	0.03	97.42	93.17	50.21
OE2	42785458	6.42G	41562450	6.23G	0.03	97.38	93.06	50.21
OE3	44896804	6.73G	43722090	6.56G	0.03	97.38	93.05	50.43
OE4	42472048	6.37G	41102414	6.17G	0.03	97.34	92.88	49.41
OE5	46631370	6.99G	44495602	6.67G	0.03	97.37	92.98	48.77
COE1	46185034	6.93G	44668704	6.7G	0.03	97.3	92.9	50.98
COE2	46182300	6.93G	45047534	6.76G	0.03	97.18	92.66	50.74
COE3	46761044	7.01G	45127114	6.77G	0.03	97.39	93.11	50.57
COE4	46181994	6.93G	44574678	6.69G	0.03	97.29	92.86	49.98
COE5	46829410	7.02G	44408234	6.66G	0.03	97.52	93.29	48.37

## Sheet: Table S2
Table S2 KD vs. CKD in hallmark gene sets by GSVA analysis
	logFC	AveExpr	t	P.Value	adj.P.Val	B
HALLMARK_TGF_BETA_SIGNALING	-0.472625	0.0219373	-6.48107	1.24097e-06	6.20485e-05	5.42187
HALLMARK_IL2_STAT5_SIGNALING	-0.32551	-0.00820873	-5.42106	1.6021e-05	0.000400524	2.89136
HALLMARK_INTERFERON_ALPHA_RESPONSE	0.448482	-0.0843333	4.69925	9.63946e-05	0.00160658	1.12331
HALLMARK_UV_RESPONSE_DN	-0.377954	0.0124506	-4.54303	0.000142535	0.00178168	0.739464
HALLMARK_OXIDATIVE_PHOSPHORYLATION	0.523918	-0.00547119	4.37081	0.000219429	0.00196537	0.316908
HALLMARK_HYPOXIA	-0.390669	0.0233797	-4.33616	0.000239321	0.00196537	0.232035
HALLMARK_MITOTIC_SPINDLE	-0.370838	0.00023267	-4.28044	0.000275151	0.00196537	0.0956769
HALLMARK_BILE_ACID_METABOLISM	0.239219	-0.00420529	4.17305	0.000359976	0.00224985	-0.166629
HALLMARK_FATTY_ACID_METABOLISM	0.317906	-0.00621426	3.9187	0.000678989	0.00377216	-0.78411
HALLMARK_PI3K_AKT_MTOR_SIGNALING	-0.285007	0.00730668	-3.83236	0.000841444	0.00420722	-0.992146
HALLMARK_PROTEIN_SECRETION	-0.431317	-0.0062716	-3.52225	0.0018078	0.00821729	-1.73033
HALLMARK_ADIPOGENESIS	0.253062	-0.00200333	3.38955	0.00249868	0.0104112	-2.04083
HALLMARK_ANGIOGENESIS	-0.396553	0.0315411	-3.29807	0.00311834	0.0119936	-2.25261
HALLMARK_E2F_TARGETS	0.371837	-0.0215392	3.18749	0.00406808	0.0145289	-2.50588
HALLMARK_DNA_REPAIR	0.273448	-0.0117676	3.12713	0.00469874	0.0156625	-2.64272
HALLMARK_ANDROGEN_RESPONSE	-0.256116	-0.0191948	-3.0293	0.00592557	0.0185174	-2.86227
HALLMARK_INFLAMMATORY_RESPONSE	-0.182507	-0.0127119	-2.85494	0.00891056	0.0262075	-3.24601
HALLMARK_IL6_JAK_STAT3_SIGNALING	-0.244433	0.00729655	-2.81422	0.00979046	0.0271897	-3.33412
HALLMARK_INTERFERON_GAMMA_RESPONSE	0.266831	-0.0638377	2.79085	0.0103321	0.0271897	-3.38441
HALLMARK_KRAS_SIGNALING_UP	-0.180479	-0.00347669	-2.73527	0.011736	0.02934	-3.50315
HALLMARK_TNFA_SIGNALING_VIA_NFKB	-0.21688	0.00784172	-2.48212	0.0207205	0.0493346	-4.02795
HALLMARK_APICAL_SURFACE	-0.26078	0.0248032	-2.4223	0.023626	0.0536954	-4.14779
HALLMARK_HEME_METABOLISM	-0.149657	0.0033086	-2.36365	0.0268357	0.0563719	-4.26358
HALLMARK_ESTROGEN_RESPONSE_LATE	0.179669	0.00744356	2.35541	0.0273171	0.0563719	-4.2797
HALLMARK_APICAL_JUNCTION	-0.219792	0.0193506	-2.34089	0.028186	0.0563719	-4.30805
HALLMARK_MYC_TARGETS_V2	0.208205	-0.0286621	1.99674	0.0577091	0.110979	-4.94619
HALLMARK_UV_RESPONSE_UP	0.173351	0.00275404	1.89059	0.0712259	0.129663	-5.12886
HALLMARK_COMPLEMENT	-0.112881	-0.0048506	-1.88074	0.072611	0.129663	-5.14545
HALLMARK_KRAS_SIGNALING_DN	0.173885	-0.00127442	1.77397	0.0891875	0.153772	-5.32108
HALLMARK_CHOLESTEROL_HOMEOSTASIS	-0.131818	-0.00682904	-1.72727	0.097404	0.16234	-5.39547
HALLMARK_ESTROGEN_RESPONSE_EARLY	-0.133555	0.0144024	-1.46477	0.156397	0.248382	-5.78415
HALLMARK_UNFOLDED_PROTEIN_RESPONSE	-0.131305	0.000192903	-1.45535	0.158964	0.248382	-5.79713
HALLMARK_HEDGEHOG_SIGNALING	-0.171439	0.0166926	-1.29219	0.209006	0.316676	-6.01068
HALLMARK_MYC_TARGETS_V1	0.18426	-0.00232261	1.25159	0.223186	0.328215	-6.06044
HALLMARK_WNT_BETA_CATENIN_SIGNALING	-0.116915	0.0205071	-1.14556	0.26365	0.374127	-6.18377
HALLMARK_P53_PATHWAY	0.105235	0.0138983	1.13157	0.269371	0.374127	-6.19933
HALLMARK_MTORC1_SIGNALING	-0.0898885	-0.00563679	-0.965871	0.344064	0.464952	-6.37031
HALLMARK_SPERMATOGENESIS	0.0846279	-0.0262678	0.942432	0.355677	0.467996	-6.3925
HALLMARK_G2M_CHECKPOINT	-0.0913357	-0.0126068	-0.901721	0.376466	0.482649	-6.42983
HALLMARK_PANCREAS_BETA_CELLS	0.0956258	0.000624689	0.800836	0.431347	0.5348	-6.51569
HALLMARK_COAGULATION	0.0703846	0.00736876	0.788233	0.438536	0.5348	-6.52574
HALLMARK_GLYCOLYSIS	0.0527839	-0.00320863	0.746034	0.463136	0.551352	-6.5583
HALLMARK_PEROXISOME	0.0560438	-0.0114166	0.653496	0.519858	0.604486	-6.62369
HALLMARK_NOTCH_SIGNALING	0.0596828	0.0226419	0.496376	0.624297	0.709428	-6.71551
HALLMARK_XENOBIOTIC_METABOLISM	0.032214	-0.00357936	0.424785	0.674905	0.749894	-6.74921
HALLMARK_EPITHELIAL_MESENCHYMAL_TRANSITION	-0.0278026	0.00981978	-0.392363	0.69837	0.759097	-6.76277
HALLMARK_MYOGENESIS	-0.0279676	0.0142414	-0.306586	0.761892	0.810523	-6.79352
HALLMARK_APOPTOSIS	-0.011626	-0.00604485	-0.169078	0.8672	0.903333	-6.82716
HALLMARK_ALLOGRAFT_REJECTION	-0.00711809	-0.0313613	-0.105064	0.917228	0.935947	-6.83621
HALLMARK_REACTIVE_OXYGEN_SPECIES_PATHWAY	0.00778613	-0.00745254	0.0544625	0.957033	0.957033	-6.84037

## Sheet: Table S3
Table S3 OE vs. COE in hallmark gene sets by GSVA analysis
	logFC	AveExpr	t	P.Value	adj.P.Val	B
HALLMARK_FATTY_ACID_METABOLISM	-0.411861	-0.00621426	-5.07685	3.7567e-05	0.00187835	2.20377
HALLMARK_BILE_ACID_METABOLISM	-0.268993	-0.00420529	-4.69245	9.80493e-05	0.00245123	1.27351
HALLMARK_E2F_TARGETS	-0.480143	-0.0215392	-4.11592	0.000415228	0.00692047	-0.120322
HALLMARK_MYC_TARGETS_V2	-0.376997	-0.0286621	-3.61552	0.00143794	0.0133714	-1.31025
HALLMARK_IL2_STAT5_SIGNALING	0.217019	-0.00820873	3.61425	0.00144244	0.0133714	-1.31323
HALLMARK_CHOLESTEROL_HOMEOSTASIS	-0.272516	-0.00682904	-3.5709	0.00160457	0.0133714	-1.41468
HALLMARK_ADIPOGENESIS	-0.256429	-0.00200333	-3.43466	0.002239	0.0159929	-1.73125
HALLMARK_TGF_BETA_SIGNALING	0.223988	0.0219373	3.07153	0.00536239	0.0331294	-2.55467
HALLMARK_OXIDATIVE_PHOSPHORYLATION	-0.362793	-0.00547119	-3.02661	0.0059633	0.0331294	-2.65405
HALLMARK_APICAL_JUNCTION	0.275196	0.0193506	2.93096	0.00746556	0.0373278	-2.86364
HALLMARK_MYC_TARGETS_V1	-0.400436	-0.00232261	-2.71997	0.0121532	0.0552418	-3.31488
HALLMARK_PANCREAS_BETA_CELLS	0.315899	0.000624689	2.64555	0.0143888	0.0599534	-3.47003
HALLMARK_INFLAMMATORY_RESPONSE	0.165649	-0.0127119	2.59122	0.0162591	0.062535	-3.58187
HALLMARK_G2M_CHECKPOINT	-0.224677	-0.0126068	-2.21814	0.0366012	0.130719	-4.31326
HALLMARK_ANDROGEN_RESPONSE	-0.179969	-0.0191948	-2.12865	0.0441109	0.147036	-4.47812
HALLMARK_DNA_REPAIR	-0.176452	-0.0117676	-2.0179	0.0553042	0.171524	-4.6758
HALLMARK_MYOGENESIS	0.181671	0.0142414	1.99151	0.0583182	0.171524	-4.72182
HALLMARK_HEDGEHOG_SIGNALING	0.249859	0.0166926	1.88327	0.0722529	0.200703	-4.90609
HALLMARK_WNT_BETA_CATENIN_SIGNALING	-0.184437	0.0205071	-1.80715	0.0837178	0.22031	-5.03117
HALLMARK_IL6_JAK_STAT3_SIGNALING	0.141095	0.00729655	1.62447	0.117778	0.288007	-5.31525
HALLMARK_NOTCH_SIGNALING	-0.193555	0.0226419	-1.60978	0.120963	0.288007	-5.33707
HALLMARK_EPITHELIAL_MESENCHYMAL_TRANSITION	0.110145	0.00981978	1.55441	0.133614	0.303669	-5.41786
HALLMARK_COAGULATION	0.132965	0.00736876	1.48907	0.149931	0.325936	-5.51027
HALLMARK_COMPLEMENT	0.0822163	-0.0048506	1.36982	0.183847	0.368081	-5.6704
HALLMARK_PEROXISOME	-0.117224	-0.0114166	-1.36689	0.184752	0.368081	-5.6742
HALLMARK_MITOTIC_SPINDLE	0.116584	0.00023267	1.34568	0.191402	0.368081	-5.70145
HALLMARK_INTERFERON_ALPHA_RESPONSE	-0.118955	-0.0843333	-1.24642	0.225041	0.416744	-5.82411
HALLMARK_ALLOGRAFT_REJECTION	0.0819464	-0.0313613	1.20953	0.238632	0.425757	-5.86761
HALLMARK_KRAS_SIGNALING_UP	0.0768908	-0.00347669	1.16533	0.255721	0.425757	-5.91822
HALLMARK_HYPOXIA	0.104458	0.0233797	1.15942	0.258074	0.425757	-5.92486
HALLMARK_MTORC1_SIGNALING	-0.106538	-0.00563679	-1.14477	0.263969	0.425757	-5.94118
HALLMARK_UV_RESPONSE_UP	-0.100242	0.00275404	-1.09325	0.285501	0.446095	-5.99714
HALLMARK_SPERMATOGENESIS	-0.0818241	-0.0262678	-0.911209	0.371551	0.560331	-6.176
HALLMARK_PROTEIN_SECRETION	-0.109352	-0.0062716	-0.892994	0.381025	0.560331	-6.19224
HALLMARK_APICAL_SURFACE	0.0872445	0.0248032	0.810385	0.425949	0.608499	-6.26205
HALLMARK_UNFOLDED_PROTEIN_RESPONSE	-0.0702618	0.000192903	-0.778764	0.443986	0.616647	-6.28709
HALLMARK_GLYCOLYSIS	-0.0462346	-0.00320863	-0.653467	0.519876	0.702414	-6.37692
HALLMARK_XENOBIOTIC_METABOLISM	-0.0470199	-0.00357936	-0.620022	0.541283	0.702414	-6.39835
HALLMARK_KRAS_SIGNALING_DN	-0.059778	-0.00127442	-0.609854	0.547883	0.702414	-6.40464
HALLMARK_P53_PATHWAY	0.047925	0.0138983	0.515325	0.611199	0.763998	-6.45835
HALLMARK_REACTIVE_OXYGEN_SPECIES_PATHWAY	0.0697408	-0.00745254	0.487824	0.630251	0.768598	-6.47231
HALLMARK_APOPTOSIS	-0.0299034	-0.00604485	-0.434887	0.66766	0.794834	-6.49709
HALLMARK_ANGIOGENESIS	0.0458918	0.0315411	0.381675	0.706174	0.808659	-6.51917
HALLMARK_PI3K_AKT_MTOR_SIGNALING	-0.0278319	0.00730668	-0.374243	0.71162	0.808659	-6.52203
HALLMARK_INTERFERON_GAMMA_RESPONSE	0.031276	-0.0638377	0.327123	0.746506	0.829452	-6.53886
HALLMARK_UV_RESPONSE_DN	0.0232721	0.0124506	0.279733	0.78216	0.850174	-6.55352
HALLMARK_TNFA_SIGNALING_VIA_NFKB	0.0114148	0.00784172	0.130639	0.897186	0.954454	-6.58478
HALLMARK_ESTROGEN_RESPONSE_EARLY	0.00599373	0.0144024	0.0657366	0.94815	0.987657	-6.5913
HALLMARK_ESTROGEN_RESPONSE_LATE	0.00198077	0.00744356	0.0259674	0.979505	0.996621	-6.59317
HALLMARK_HEME_METABOLISM	0.000271016	0.0033086	0.00428036	0.996621	0.996621	-6.59351

## Sheet: Table S4
Table S4 KD vs. CKD in KEGG gene sets by GSVA analysis (adj.P.Val < 0.05)
	logFC	AveExpr	t	P.Value	adj.P.Val	B
KEGG_VALINE_LEUCINE_AND_ISOLEUCINE_DEGRADATION	0.785156	-0.0186048	8.29024	2.61042e-08	2.90841e-06	9.25405
KEGG_DNA_REPLICATION	0.724967	-0.0611155	8.20367	3.12733e-08	2.90841e-06	9.08106
KEGG_RENAL_CELL_CARCINOMA	-0.518468	0.0310393	-7.10695	3.36326e-07	1.2866e-05	6.79468
KEGG_MTOR_SIGNALING_PATHWAY	-0.51402	0.00954183	-7.03168	3.98201e-07	1.2866e-05	6.63141
KEGG_TRYPTOPHAN_METABOLISM	0.667186	-0.0418298	7.02953	4.00125e-07	1.2866e-05	6.62675
KEGG_BASE_EXCISION_REPAIR	0.650329	-0.0316065	7.01327	4.15033e-07	1.2866e-05	6.59138
KEGG_BETA_ALANINE_METABOLISM	0.740404	-0.0445741	6.77587	7.10739e-07	1.88853e-05	6.07074
KEGG_T_CELL_RECEPTOR_SIGNALING_PATHWAY	-0.391718	0.0174325	-6.3353	1.96526e-06	4.56923e-05	5.08469
KEGG_ADHERENS_JUNCTION	-0.58123	0.0322968	-6.16222	2.94929e-06	6.0952e-05	4.69067
KEGG_BUTANOATE_METABOLISM	0.639959	-0.0244476	6.10481	3.37698e-06	6.28118e-05	4.55918
KEGG_MISMATCH_REPAIR	0.71418	-0.0749892	5.88329	5.71345e-06	9.66092e-05	4.04843
KEGG_FC_EPSILON_RI_SIGNALING_PATHWAY	-0.47367	-0.00352388	-5.83504	6.41128e-06	9.93748e-05	3.93648
KEGG_ENDOMETRIAL_CANCER	-0.515402	0.0346828	-5.73967	8.05669e-06	0.000115273	3.71453
KEGG_PROSTATE_CANCER	-0.391395	0.00607847	-5.70534	8.74928e-06	0.00011624	3.6344
KEGG_PANCREATIC_CANCER	-0.445253	0.0315934	-5.63395	1.03896e-05	0.000128831	3.46744
KEGG_JAK_STAT_SIGNALING_PATHWAY	-0.438625	-0.0122199	-5.57172	1.20733e-05	0.000133822	3.32151
KEGG_ERBB_SIGNALING_PATHWAY	-0.482742	0.0212807	-5.56634	1.2231e-05	0.000133822	3.3089
KEGG_GLYCOSPHINGOLIPID_BIOSYNTHESIS_GANGLIO_SERIES	0.585434	-0.0359251	5.51233	1.39382e-05	0.000144028	3.18196
KEGG_ALANINE_ASPARTATE_AND_GLUTAMATE_METABOLISM	0.474698	-0.0602429	5.48248	1.49834e-05	0.00014668	3.1117
KEGG_ALDOSTERONE_REGULATED_SODIUM_REABSORPTION	-0.487774	0.0185485	-5.43096	1.69784e-05	0.000157899	2.99026
KEGG_GLUTATHIONE_METABOLISM	0.499891	-0.11445	5.0791	4.00895e-05	0.000355079	2.15589
KEGG_B_CELL_RECEPTOR_SIGNALING_PATHWAY	-0.358485	-0.00415275	-5.0227	4.60447e-05	0.000381621	2.02148
KEGG_FOCAL_ADHESION	-0.436807	0.0152993	-5.01271	4.71897e-05	0.000381621	1.99764
KEGG_PRIMARY_IMMUNODEFICIENCY	0.506018	-0.0102487	4.97141	5.22344e-05	0.000404817	1.8991
KEGG_GLIOMA	-0.418865	-0.00725067	-4.94948	5.51302e-05	0.000410169	1.84675
KEGG_PROPANOATE_METABOLISM	0.611326	-0.0112912	4.90773	6.10995e-05	0.000437096	1.74704
KEGG_INSULIN_SIGNALING_PATHWAY	-0.369935	-0.00815844	-4.80786	7.81595e-05	0.000538432	1.50829
KEGG_THYROID_CANCER	-0.433426	0.0335248	-4.7192	9.72882e-05	0.000641991	1.29615
KEGG_MELANOMA	-0.389132	0.0180019	-4.70769	0.000100095	0.000641991	1.2686
KEGG_TYPE_II_DIABETES_MELLITUS	-0.412791	0.0254038	-4.6225	0.000123566	0.000766046	1.06463
KEGG_NON_SMALL_CELL_LUNG_CANCER	-0.492052	0.0203524	-4.60928	0.000127674	0.000766046	1.03296
KEGG_PYRUVATE_METABOLISM	0.469045	0.0015843	4.58155	0.000136741	0.000794806	0.966572
KEGG_REGULATION_OF_ACTIN_CYTOSKELETON	-0.333971	0.0198446	-4.53931	0.000151812	0.000855665	0.865422
KEGG_VEGF_SIGNALING_PATHWAY	-0.383763	-0.014529	-4.51703	0.000160421	0.000877597	0.812072
KEGG_CHEMOKINE_SIGNALING_PATHWAY	-0.286091	-0.00991016	-4.3967	0.000216104	0.00114844	0.524095
KEGG_NEUROTROPHIN_SIGNALING_PATHWAY	-0.279632	0.00299328	-4.36499	0.000233758	0.00120775	0.448259
KEGG_SMALL_CELL_LUNG_CANCER	-0.367979	0.0039271	-4.29989	0.000274645	0.0013774	0.292675
KEGG_ACUTE_MYELOID_LEUKEMIA	-0.470175	0.00867205	-4.29007	0.000281404	0.0013774	0.269223
KEGG_ALZHEIMERS_DISEASE	0.429821	-0.0161581	4.22187	0.000333152	0.00158888	0.10644
KEGG_TIGHT_JUNCTION	-0.360162	0.019072	-4.17108	0.000377764	0.0017566	-0.01465
KEGG_TOLL_LIKE_RECEPTOR_SIGNALING_PATHWAY	-0.311991	0.0212865	-4.13115	0.000416969	0.00189161	-0.109733
KEGG_HOMOLOGOUS_RECOMBINATION	0.431196	-0.0701316	4.09093	0.000460554	0.0020396	-0.205412
KEGG_ARGININE_AND_PROLINE_METABOLISM	0.332556	-0.0718834	4.01967	0.000549169	0.00237548	-0.374625
KEGG_NUCLEOTIDE_EXCISION_REPAIR	0.383938	-0.0406049	3.97362	0.000615239	0.00258056	-0.48376
KEGG_PATHWAYS_IN_CANCER	-0.299007	0.0094065	-3.96767	0.000624329	0.00258056	-0.497843
KEGG_LIMONENE_AND_PINENE_DEGRADATION	0.544475	-0.0212439	3.95621	0.00064223	0.00259405	-0.524984
KEGG_LONG_TERM_DEPRESSION	-0.31316	-0.0269691	-3.94792	0.000655485	0.00259405	-0.544593
KEGG_FOLATE_BIOSYNTHESIS	0.683944	-0.051619	3.93601	0.000674996	0.00261561	-0.572745
KEGG_CHRONIC_MYELOID_LEUKEMIA	-0.403636	0.0217628	-3.91433	0.00071203	0.00270281	-0.623994
KEGG_PARKINSONS_DISEASE	0.536739	0.00119648	3.89442	0.000747788	0.00278177	-0.670989
KEGG_CIRCADIAN_RHYTHM_MAMMAL	-0.535568	0.0753684	-3.8556	0.000822721	0.00292683	-0.762532
KEGG_PRIMARY_BILE_ACID_BIOSYNTHESIS	0.57215	-0.0176427	3.85353	0.000826925	0.00292683	-0.767416
KEGG_LEUKOCYTE_TRANSENDOTHELIAL_MIGRATION	-0.301915	0.00443514	-3.85007	0.000833989	0.00292683	-0.775567
KEGG_PORPHYRIN_AND_CHLOROPHYLL_METABOLISM	0.37671	0.0216465	3.7983	0.000947066	0.00326212	-0.89733
KEGG_CITRATE_CYCLE_TCA_CYCLE	0.43487	0.0132713	3.76133	0.00103698	0.00350687	-0.984109
KEGG_ADIPOCYTOKINE_SIGNALING_PATHWAY	-0.36749	0.0187335	-3.7034	0.00119502	0.00396917	-1.11969
KEGG_INOSITOL_PHOSPHATE_METABOLISM	-0.370741	-0.00922341	-3.68186	0.00125966	0.00405315	-1.17001
KEGG_OXIDATIVE_PHOSPHORYLATION	0.496581	-0.00492971	3.68049	0.00126388	0.00405315	-1.1732
KEGG_GLYCOSAMINOGLYCAN_BIOSYNTHESIS_KERATAN_SULFATE	0.486136	-0.0239252	3.6147	0.00148403	0.00467846	-1.32639
KEGG_FATTY_ACID_METABOLISM	0.342501	-0.0196656	3.586	0.00159146	0.00493353	-1.39299
KEGG_PYRIMIDINE_METABOLISM	0.288254	-0.0382906	3.49936	0.00196425	0.00598936	-1.59325
KEGG_HUNTINGTONS_DISEASE	0.367832	-0.00861365	3.44522	0.00223929	0.00666858	-1.71771
KEGG_PEROXISOME	0.29577	-0.0138222	3.44164	0.00225871	0.00666858	-1.72591
KEGG_HISTIDINE_METABOLISM	0.525469	-0.128021	3.40888	0.00244463	0.0071047	-1.80093
KEGG_NATURAL_KILLER_CELL_MEDIATED_CYTOTOXICITY	-0.272394	-0.155292	-3.37709	0.00263923	0.00755225	-1.87351
KEGG_VIBRIO_CHOLERAE_INFECTION	-0.262372	0.00023189	-3.31277	0.00308012	0.00868034	-2.01968
KEGG_PHOSPHATIDYLINOSITOL_SIGNALING_SYSTEM	-0.347738	-0.0214023	-3.25251	0.00355771	0.00987663	-2.1558
KEGG_BLADDER_CANCER	-0.312967	0.0169138	-3.23741	0.00368821	0.0100883	-2.18977
KEGG_ENDOCYTOSIS	-0.246844	-0.0514065	-3.21873	0.0038561	0.0103947	-2.23173
KEGG_MAPK_SIGNALING_PATHWAY	-0.239496	0.0033257	-3.20332	0.00400012	0.0106289	-2.26627
KEGG_WNT_SIGNALING_PATHWAY	-0.241051	0.0165454	-3.17128	0.00431644	0.0113079	-2.33791
KEGG_ASCORBATE_AND_ALDARATE_METABOLISM	0.605382	-0.0370511	3.13765	0.00467438	0.0120382	-2.4128
KEGG_SYSTEMIC_LUPUS_ERYTHEMATOSUS	0.303605	-0.178726	3.12674	0.00479651	0.0120382	-2.43702
KEGG_UBIQUITIN_MEDIATED_PROTEOLYSIS	-0.252935	-0.0234315	-3.12483	0.00481817	0.0120382	-2.44125
KEGG_TYROSINE_METABOLISM	0.357465	-0.0705747	3.12169	0.0048541	0.0120382	-2.44823
KEGG_EPITHELIAL_CELL_SIGNALING_IN_HELICOBACTER_PYLORI_INFECTION	-0.240999	0.0086074	-3.04826	0.0057706	0.0141228	-2.61038
KEGG_GLYCINE_SERINE_AND_THREONINE_METABOLISM	0.302989	-0.00928158	2.99478	0.00654053	0.0157992	-2.72749
KEGG_AMINOACYL_TRNA_BIOSYNTHESIS	0.261718	0.00747186	2.94467	0.00735046	0.017528	-2.83641
KEGG_COLORECTAL_CANCER	-0.238424	0.0213168	-2.91166	0.00793563	0.0186839	-2.90775
KEGG_GLYCOSPHINGOLIPID_BIOSYNTHESIS_LACTO_AND_NEOLACTO_SERIES	0.302448	-0.123634	2.84494	0.00925708	0.0215227	-3.05084
KEGG_AMINO_SUGAR_AND_NUCLEOTIDE_SUGAR_METABOLISM	0.24928	-0.00191867	2.80928	0.0100466	0.0230699	-3.12668
KEGG_OTHER_GLYCAN_DEGRADATION	0.319505	-0.0221537	2.79354	0.0104151	0.0236245	-3.16002
KEGG_METABOLISM_OF_XENOBIOTICS_BY_CYTOCHROME_P450	0.230485	-0.380013	2.78612	0.010593	0.0237386	-3.17569
KEGG_FC_GAMMA_R_MEDIATED_PHAGOCYTOSIS	-0.226636	-0.0251192	-2.7783	0.010784	0.0238789	-3.19221
KEGG_DRUG_METABOLISM_CYTOCHROME_P450	0.20805	-0.398321	2.73366	0.0119373	0.025682	-3.28601
KEGG_PROTEASOME	0.427711	-0.0164125	2.73209	0.0119798	0.025682	-3.28929
KEGG_NOD_LIKE_RECEPTOR_SIGNALING_PATHWAY	-0.213343	-0.0116927	-2.73089	0.0120125	0.025682	-3.2918
KEGG_PANTOTHENATE_AND_COA_BIOSYNTHESIS	0.362416	0.00696997	2.72367	0.0122109	0.0258094	-3.3069
KEGG_NITROGEN_METABOLISM	0.31198	-0.0780955	2.69062	0.013159	0.0275008	-3.37574
KEGG_TAURINE_AND_HYPOTAURINE_METABOLISM	0.515454	0.0455451	2.65989	0.0141024	0.0289374	-3.43937
KEGG_PHENYLALANINE_METABOLISM	0.35732	-0.0894447	2.65815	0.0141575	0.0289374	-3.44295
KEGG_DORSO_VENTRAL_AXIS_FORMATION	-0.379241	0.0295303	-2.64544	0.0145677	0.0294521	-3.46916
KEGG_TGF_BETA_SIGNALING_PATHWAY	-0.2303	0.0186398	-2.61229	0.0156903	0.0313806	-3.53719
KEGG_VASOPRESSIN_REGULATED_WATER_REABSORPTION	0.177883	0.00432829	2.60601	0.0159117	0.0314848	-3.55001
KEGG_GNRH_SIGNALING_PATHWAY	-0.226585	-0.0193595	-2.51028	0.0196737	0.0382587	-3.74362
KEGG_GLYCOSYLPHOSPHATIDYLINOSITOL_GPI_ANCHOR_BIOSYNTHESIS	0.35763	-0.00701521	2.50861	0.0197464	0.0382587	-3.74697
KEGG_ASTHMA	0.430456	-0.019438	2.50264	0.0200074	0.0383647	-3.7589
KEGG_SPHINGOLIPID_METABOLISM	-0.23988	-0.0125028	-2.46795	0.0215889	0.0409749	-3.82796
KEGG_TERPENOID_BACKBONE_BIOSYNTHESIS	0.298714	-0.00182372	2.44493	0.0227017	0.0426518	-3.87348
KEGG_AXON_GUIDANCE	-0.219152	0.0171483	-2.40583	0.0247144	0.0459687	-3.95024

## Sheet: Table S5
Table S5 OE vs. COE in KEGG gene sets by GSVA analysis (adj.P.Val < 0.05)
	logFC	AveExpr	t	P.Value	adj.P.Val	B
KEGG_MTOR_SIGNALING_PATHWAY	0.495118	0.00954183	6.77309	7.15263e-07	8.3671e-05	6.05366
KEGG_OTHER_GLYCAN_DEGRADATION	-0.763069	-0.0221537	-6.67177	9.01869e-07	8.3671e-05	5.83514
KEGG_VALINE_LEUCINE_AND_ISOLEUCINE_DEGRADATION	-0.615314	-0.0186048	-6.49692	1.34953e-06	8.3671e-05	5.4547
KEGG_VALINE_LEUCINE_AND_ISOLEUCINE_BIOSYNTHESIS	-0.765567	0.0226064	-6.23543	2.48291e-06	0.000115455	4.87809
KEGG_TRYPTOPHAN_METABOLISM	-0.568978	-0.0418298	-5.9948	4.38177e-06	0.000161202	4.33981
KEGG_DNA_REPLICATION	-0.523404	-0.0611155	-5.92279	5.20007e-06	0.000161202	4.17738
KEGG_BUTANOATE_METABOLISM	-0.571533	-0.0244476	-5.45207	1.61306e-05	0.000428612	3.10191
KEGG_CITRATE_CYCLE_TCA_CYCLE	-0.618781	0.0132713	-5.35203	2.05708e-05	0.000478272	2.87065
KEGG_LIMONENE_AND_PINENE_DEGRADATION	-0.697397	-0.0212439	-5.06735	4.12625e-05	0.000786795	2.2084
KEGG_VEGF_SIGNALING_PATHWAY	0.429658	-0.014529	5.05723	4.23008e-05	0.000786795	2.18476
KEGG_BETA_ALANINE_METABOLISM	-0.545427	-0.0445741	-4.99152	4.97126e-05	0.000840595	2.03114
KEGG_STEROID_BIOSYNTHESIS	-0.62673	-0.0144395	-4.89819	6.25525e-05	0.000940889	1.81255
KEGG_PORPHYRIN_AND_CHLOROPHYLL_METABOLISM	-0.483782	0.0216465	-4.87789	6.57611e-05	0.000940889	1.76497
KEGG_CELL_ADHESION_MOLECULES_CAMS	0.391943	-0.134058	4.73991	9.24359e-05	0.00122808	1.4411
KEGG_BASE_EXCISION_REPAIR	-0.435866	-0.0316065	-4.70046	0.000101902	0.00124007	1.34839
KEGG_FC_EPSILON_RI_SIGNALING_PATHWAY	0.377934	-0.00352388	4.65569	0.000113828	0.00124007	1.24316
KEGG_TERPENOID_BACKBONE_BIOSYNTHESIS	-0.565311	-0.00182372	-4.62699	0.000122201	0.00124007	1.17569
KEGG_CHEMOKINE_SIGNALING_PATHWAY	0.30044	-0.00991016	4.6172	0.000125196	0.00124007	1.15267
KEGG_PYRUVATE_METABOLISM	-0.472209	0.0015843	-4.61246	0.000126674	0.00124007	1.14152
KEGG_INSULIN_SIGNALING_PATHWAY	0.351169	-0.00815844	4.56395	0.000142828	0.0013283	1.02744
KEGG_PRIMARY_BILE_ACID_BIOSYNTHESIS	-0.664508	-0.0176427	-4.47557	0.00017776	0.00157445	0.819581
KEGG_GNRH_SIGNALING_PATHWAY	0.399308	-0.0193595	4.42386	0.000202047	0.00170822	0.697964
KEGG_VASCULAR_SMOOTH_MUSCLE_CONTRACTION	0.308436	-0.0287761	4.30457	0.000271482	0.00219546	0.417623
KEGG_PROPANOATE_METABOLISM	-0.528704	-0.0112912	-4.24444	0.000315054	0.00235092	0.276466
KEGG_SMALL_CELL_LUNG_CANCER	0.363132	0.0039271	4.24325	0.000315984	0.00235092	0.273669
KEGG_TYPE_II_DIABETES_MELLITUS	0.365437	0.0254038	4.09222	0.000459089	0.00328425	-0.0802056
KEGG_GLUTATHIONE_METABOLISM	-0.399487	-0.11445	-4.05896	0.000498405	0.00343346	-0.157967
KEGG_NEUROTROPHIN_SIGNALING_PATHWAY	0.257684	0.00299328	4.02239	0.000545492	0.0035282	-0.243361
KEGG_LONG_TERM_DEPRESSION	0.318797	-0.0269691	4.01899	0.000550096	0.0035282	-0.251308
KEGG_JAK_STAT_SIGNALING_PATHWAY	0.314154	-0.0122199	3.9906	0.000590013	0.00363168	-0.317543
KEGG_NATURAL_KILLER_CELL_MEDIATED_CYTOTOXICITY	0.320283	-0.155292	3.9708	0.000619528	0.00363168	-0.36368
KEGG_ECM_RECEPTOR_INTERACTION	0.445049	0.00910731	3.96736	0.000624805	0.00363168	-0.371696
KEGG_LEUKOCYTE_TRANSENDOTHELIAL_MIGRATION	0.308785	0.00443514	3.93767	0.000672238	0.00378898	-0.440831
KEGG_NON_HOMOLOGOUS_END_JOINING	-0.546402	-0.00976354	-3.88471	0.000765884	0.00418983	-0.563977
KEGG_FATTY_ACID_METABOLISM	-0.36779	-0.0196656	-3.85079	0.000832518	0.00442424	-0.642697
KEGG_GLYCOSAMINOGLYCAN_BIOSYNTHESIS_KERATAN_SULFATE	0.509554	-0.0239252	3.78882	0.000969352	0.00500832	-0.786177
KEGG_NUCLEOTIDE_EXCISION_REPAIR	-0.361625	-0.0406049	-3.74269	0.00108544	0.00545655	-0.89273
KEGG_GLIOMA	0.314357	-0.00725067	3.71457	0.0011628	0.00569159	-0.957534
KEGG_MISMATCH_REPAIR	-0.443667	-0.0749892	-3.65486	0.00134555	0.0063626	-1.09483
KEGG_TIGHT_JUNCTION	0.314994	0.019072	3.64799	0.0013683	0.0063626	-1.11059
KEGG_BIOSYNTHESIS_OF_UNSATURATED_FATTY_ACIDS	-0.363759	-0.0500853	-3.58723	0.00158672	0.0071983	-1.2497
KEGG_T_CELL_RECEPTOR_SIGNALING_PATHWAY	0.219778	0.0174325	3.5545	0.00171821	0.0076092	-1.32439
KEGG_ACUTE_MYELOID_LEUKEMIA	0.385217	0.00867205	3.51488	0.00189174	0.00818286	-1.4146
KEGG_CELL_CYCLE	-0.38887	-0.0200357	-3.5032	0.00194608	0.00822662	-1.44114
KEGG_RENAL_CELL_CARCINOMA	0.252549	0.0310393	3.46184	0.00215108	0.00889113	-1.53492
KEGG_ERBB_SIGNALING_PATHWAY	0.299325	0.0212807	3.45142	0.00220595	0.0089197	-1.55848
KEGG_BLADDER_CANCER	0.33216	0.0169138	3.43594	0.00229003	0.00899337	-1.59348
KEGG_TOLL_LIKE_RECEPTOR_SIGNALING_PATHWAY	0.259069	0.0212865	3.43041	0.00232087	0.00899337	-1.60599
KEGG_NICOTINATE_AND_NICOTINAMIDE_METABOLISM	-0.376306	-0.0112374	-3.40751	0.00245271	0.00931028	-1.65764
KEGG_TASTE_TRANSDUCTION	0.438402	0.00591683	3.38197	0.00260839	0.00964172	-1.71513
KEGG_PEROXISOME	-0.289595	-0.0138222	-3.3698	0.00268594	0.00964172	-1.74249
KEGG_NON_SMALL_CELL_LUNG_CANCER	0.359576	0.0203524	3.36831	0.00269554	0.00964172	-1.74582
KEGG_P53_SIGNALING_PATHWAY	-0.325634	-0.00493126	-3.34216	0.00287041	0.0100735	-1.80448
KEGG_FOCAL_ADHESION	0.281401	0.0152993	3.2293	0.00376019	0.0129518	-2.05595
KEGG_B_CELL_RECEPTOR_SIGNALING_PATHWAY	0.228176	-0.00415275	3.19695	0.00406112	0.013734	-2.12749
KEGG_OXIDATIVE_PHOSPHORYLATION	-0.423542	-0.00492971	-3.13915	0.00465779	0.0154705	-2.25467
KEGG_LYSOSOME	-0.219151	-0.00236592	-3.12858	0.00477571	0.0155839	-2.27784
KEGG_AMINOACYL_TRNA_BIOSYNTHESIS	-0.271152	0.00747186	-3.05081	0.00573608	0.018395	-2.44737
KEGG_METABOLISM_OF_XENOBIOTICS_BY_CYTOCHROME_P450	-0.251028	-0.380013	-3.03445	0.00596056	0.0187729	-2.48282
KEGG_HUNTINGTONS_DISEASE	-0.323254	-0.00861365	-3.02769	0.00605577	0.0187729	-2.49745
KEGG_PARKINSONS_DISEASE	-0.414466	0.00119648	-3.00725	0.00635266	0.0193704	-2.54161
KEGG_CALCIUM_SIGNALING_PATHWAY	0.228809	-0.0119895	2.98359	0.00671357	0.0201407	-2.59254
KEGG_PANTOTHENATE_AND_COA_BIOSYNTHESIS	-0.392983	0.00696997	-2.95339	0.00720299	0.0211251	-2.65733
KEGG_EPITHELIAL_CELL_SIGNALING_IN_HELICOBACTER_PYLORI_INFECTION	0.233189	0.0086074	2.94948	0.00726887	0.0211251	-2.66571
KEGG_DRUG_METABOLISM_CYTOCHROME_P450	-0.223156	-0.398321	-2.93215	0.00756753	0.0216548	-2.70274
KEGG_ENDOMETRIAL_CANCER	0.256682	0.0346828	2.85849	0.00897269	0.0245768	-2.85906
KEGG_LONG_TERM_POTENTIATION	0.244836	-0.0356476	2.85402	0.00906561	0.0245768	-2.8685
KEGG_ALDOSTERONE_REGULATED_SODIUM_REABSORPTION	0.256145	0.0185485	2.85197	0.00910853	0.0245768	-2.87283
KEGG_DILATED_CARDIOMYOPATHY	0.257777	-0.00428671	2.85155	0.00911719	0.0245768	-2.8737
KEGG_COMPLEMENT_AND_COAGULATION_CASCADES	0.305706	-0.0332704	2.82751	0.00963514	0.0256019	-2.92428
KEGG_GLYOXYLATE_AND_DICARBOXYLATE_METABOLISM	-0.363048	0.003733	-2.81431	0.0099315	0.0260177	-2.95199
KEGG_ALZHEIMERS_DISEASE	-0.282228	-0.0161581	-2.77216	0.010936	0.0282513	-3.03999
KEGG_PYRIMIDINE_METABOLISM	-0.223458	-0.0382906	-2.71275	0.0125169	0.0318923	-3.16298
KEGG_HOMOLOGOUS_RECOMBINATION	-0.264916	-0.0701316	-2.51336	0.0195407	0.0491159	-3.56573

## Sheet: Table S6
Table S6 KD vs. CKD in GO gene sets by GSVA analysis (adj.P.Val < 0.05)
	logFC	AveExpr	t	P.Value	adj.P.Val	B
GOBP_RESPONSE_TO_YEAST	-1.17153	0.0236213	-10.3838	2.95591e-09	3.06173e-05	11.2827
GOBP_DETOXIFICATION_OF_NITROGEN_COMPOUND	1.14914	-0.00453874	9.06872	2.54962e-08	8.80299e-05	9.2985
GOBP_PARENTAL_BEHAVIOR	-0.751754	0.0185592	-8.53705	6.46071e-08	9.23039e-05	8.42871
GOBP_REGULATION_OF_NUCLEOBASE_CONTAINING_COMPOUND_TRANSPORT	-0.817768	0.0140557	-8.53463	6.48862e-08	9.23039e-05	8.42466
GOBP_REGULATION_OF_CHLORIDE_TRANSPORT	-0.714124	0.00495331	-8.48782	7.05431e-08	9.23039e-05	8.34611
GOBP_METANEPHRIC_MESENCHYMAL_CELL_DIFFERENTIATION	1.25432	-0.0959484	8.44692	7.59054e-08	9.23039e-05	8.27721
GOBP_REGULATION_OF_MODIFICATION_OF_SYNAPTIC_STRUCTURE	-0.782138	0.0198894	-8.36967	8.72209e-08	9.23039e-05	8.14643
GOBP_MODIFICATION_OF_SYNAPTIC_STRUCTURE	-0.594489	0.0128356	-8.3602	8.87235e-08	9.23039e-05	8.13034
GOBP_REGULATION_OF_NUCLEAR_TRANSCRIBED_MRNA_CATABOLIC_PROCESS_DEADENYLATION_DEPENDENT_DECAY	-0.713814	0.0488126	-8.32507	9.454e-08	9.23039e-05	8.07052
GOBP_CALCIUM_ACTIVATED_PHOSPHOLIPID_SCRAMBLING	-1.0313	-0.0748359	-8.30508	9.8025e-08	9.23039e-05	8.0364
GOBP_ORGANIC_ACID_CATABOLIC_PROCESS	0.424622	-0.050054	8.20892	1.16755e-07	9.45953e-05	7.87147
GOBP_BRANCHED_CHAIN_AMINO_ACID_METABOLIC_PROCESS	0.64248	-0.0159078	8.18268	1.22486e-07	9.45953e-05	7.82623
GOBP_T_TUBULE_ORGANIZATION	-0.977113	0.0397058	-8.15922	1.27856e-07	9.45953e-05	7.7857
GOBP_POSITIVE_REGULATION_OF_HISTONE_METHYLATION	-0.685427	0.0253149	-8.02776	1.6284e-07	9.60177e-05	7.55703
GOBP_SIALYLATION	0.753323	-0.0183625	8.02597	1.63379e-07	9.60177e-05	7.5539
GOBP_GENE_SILENCING_BY_RNA	-0.468512	0.0275705	-8.0072	1.69151e-07	9.60177e-05	7.52104
GOBP_POSITIVE_REGULATION_OF_PROTEIN_LOCALIZATION_TO_CELL_PERIPHERY	-0.548669	-0.00608276	-7.98538	1.76128e-07	9.60177e-05	7.48277
GOBP_RNA_DESTABILIZATION	-0.521782	0.0173482	-7.93507	1.9338e-07	0.000100151	7.39426
GOBP_KETONE_CATABOLIC_PROCESS	0.509135	-0.340912	7.89232	2.09417e-07	0.000103292	7.31874
GOBP_FATTY_ACID_CATABOLIC_PROCESS	0.41358	-0.0255068	7.73179	2.8305e-07	0.000130446	7.03278
GOBP_REGULATION_OF_RNA_EXPORT_FROM_NUCLEUS	-0.784028	0.0319351	-7.69912	3.01077e-07	0.000130446	6.97411
GOBP_CONNECTIVE_TISSUE_REPLACEMENT	-0.687283	0.0768996	-7.68002	3.12163e-07	0.000130446	6.93974
GOBP_SEBACEOUS_GLAND_DEVELOPMENT	-0.802181	0.0326138	-7.64031	3.36588e-07	0.000130446	6.8681
GOBP_BRANCHED_CHAIN_AMINO_ACID_CATABOLIC_PROCESS	0.657934	-0.00705578	7.61996	3.49869e-07	0.000130446	6.83128
GOBP_POST_EMBRYONIC_EYE_MORPHOGENESIS	0.977975	-0.0370516	7.61584	3.52624e-07	0.000130446	6.82382
GOBP_VESICLE_MEDIATED_TRANSPORT_BETWEEN_ENDOSOMAL_COMPARTMENTS	-0.572609	0.0552088	-7.59578	3.66357e-07	0.000130853	6.78746
GOBP_ASYMMETRIC_NEUROBLAST_DIVISION	-1.01242	0.075207	-7.53883	4.08445e-07	0.000141023	6.68393
GOBP_REGULATION_OF_MRNA_CATABOLIC_PROCESS	-0.414056	0.0141749	-7.48353	4.54131e-07	0.000147806	6.58291
GOBP_POSITIVE_REGULATION_OF_POSTTRANSCRIPTIONAL_GENE_SILENCING	-0.707031	0.0305087	-7.44323	4.9074e-07	0.000154033	6.50901
GOBP_WOUND_HEALING_SPREADING_OF_EPIDERMAL_CELLS	-0.642218	0.0552173	-7.35657	5.80184e-07	0.000172355	6.34928
GOBP_REGULATION_OF_HISTONE_H3_K9_TRIMETHYLATION	-0.697812	0.00529606	-7.33908	6.00209e-07	0.000172681	6.31689
GOBP_POSITIVE_REGULATION_OF_CELL_SUBSTRATE_JUNCTION_ORGANIZATION	-0.530881	0.0454149	-7.31028	6.34739e-07	0.000172681	6.26348
GOBP_NUCLEAR_TRANSCRIBED_MRNA_CATABOLIC_PROCESS_DEADENYLATION_DEPENDENT_DECAY	-0.523718	0.0164678	-7.29895	6.48885e-07	0.000172681	6.24243
GOBP_FIBROBLAST_MIGRATION	-0.432518	0.0234194	-7.29792	6.50179e-07	0.000172681	6.24053
GOBP_FATTY_ACID_BETA_OXIDATION	0.454064	-0.031118	7.27789	6.76051e-07	0.000175063	6.20325
GOBP_REGULATION_OF_MRNA_EXPORT_FROM_NUCLEUS	-0.875714	0.0823469	-7.26262	6.96473e-07	0.000175747	6.17482
GOBP_MONOCARBOXYLIC_ACID_CATABOLIC_PROCESS	0.394755	-0.0504315	7.25087	7.12626e-07	0.000175747	6.15291
GOBP_SMALL_MOLECULE_CATABOLIC_PROCESS	0.383574	-0.0634349	7.2289	7.43894e-07	0.000179192	6.11187
GOBP_REGULATION_OF_HISTONE_H3_K14_ACETYLATION	-1.02137	0.0626725	-7.08572	9.85598e-07	0.000221931	5.84273
GOBP_POSITIVE_REGULATION_OF_LAMELLIPODIUM_ORGANIZATION	-0.5319	0.0472645	-6.97265	1.23323e-06	0.00026296	5.62802
GOBP_REGULATION_OF_LAMELLIPODIUM_ORGANIZATION	-0.485471	0.0371416	-6.96829	1.24397e-06	0.00026296	5.61971
GOBP_MUCOCILIARY_CLEARANCE	1.12345	0.00685745	6.94541	1.30199e-06	0.00026972	5.57601
GOBP_NUCLEAR_TRANSCRIBED_MRNA_POLY_A_TAIL_SHORTENING	-0.689016	0.0556122	-6.89767	1.43221e-06	0.000280279	5.4846
GOBP_FATTY_ACID_OMEGA_OXIDATION	1.12508	-0.0824608	6.82939	1.64232e-06	0.000309293	5.35325
GOBP_IMMUNE_COMPLEX_CLEARANCE	0.984127	-0.0261378	6.79574	1.75733e-06	0.000325044	5.28827
GOBP_POSITIVE_REGULATION_OF_MRNA_METABOLIC_PROCESS	-0.428956	-0.000927169	-6.7796	1.81543e-06	0.000327466	5.25704
GOBP_MRNA_CATABOLIC_PROCESS	-0.352049	0.00607404	-6.76801	1.85836e-06	0.000327466	5.23459
GOBP_REGULATION_OF_EXTRACELLULAR_MATRIX_DISASSEMBLY	-0.54848	-0.00141406	-6.75819	1.89557e-06	0.000327466	5.21555
GOBP_MALATE_METABOLIC_PROCESS	0.89614	-0.0351218	6.72915	2.01013e-06	0.000327466	5.15919
GOBP_BENZENE_CONTAINING_COMPOUND_METABOLIC_PROCESS	0.647827	-0.0796986	6.72795	2.01503e-06	0.000327466	5.15685
GOBP_OXALOACETATE_METABOLIC_PROCESS	0.86891	-0.0317655	6.72621	2.02215e-06	0.000327466	5.15346
GOBP_POSITIVE_REGULATION_OF_CYCLIN_DEPENDENT_PROTEIN_KINASE_ACTIVITY	-0.522132	0.00836586	-6.72286	2.03591e-06	0.000327466	5.14694
GOBP_HINDBRAIN_MATURATION	-1.12186	-0.0158979	-6.72169	2.04073e-06	0.000327466	5.14467
GOBP_HISTONE_H3_K9_TRIMETHYLATION	-0.652343	0.0155868	-6.71825	2.05496e-06	0.000327466	5.13799
GOBP_POSITIVE_REGULATION_OF_EARLY_ENDOSOME_TO_LATE_ENDOSOME_TRANSPORT	-0.710043	0.0729795	-6.70093	2.12835e-06	0.000332704	5.10427
GOBP_FATTY_ACID_BETA_OXIDATION_USING_ACYL_COA_DEHYDROGENASE	0.725674	-0.0736816	6.68936	2.17885e-06	0.000332704	5.08174
GOBP_ASYMMETRIC_CELL_DIVISION	-0.666434	0.0293511	-6.68569	2.19514e-06	0.000332704	5.07458
GOBP_AMINO_ACID_BETAINE_BIOSYNTHETIC_PROCESS	0.911744	-0.0258501	6.68096	2.21632e-06	0.000332704	5.06535
GOBP_CYTIDINE_TO_URIDINE_EDITING	0.745192	-0.149048	6.66939	2.26896e-06	0.000332886	5.04279
GOBP_NEGATIVE_REGULATION_OF_CELLULAR_AMIDE_METABOLIC_PROCESS	-0.380911	0.0114127	-6.66662	2.2818e-06	0.000332886	5.03736
GOBP_REGULATION_OF_HISTONE_METHYLATION	-0.580457	0.0301313	-6.64632	2.37791e-06	0.000342089	4.9977
GOBP_CENTRAL_NERVOUS_SYSTEM_MATURATION	-1.08344	0.00931032	-6.57518	2.74902e-06	0.000379657	4.85823
GOBP_EPIBOLY	-0.586867	0.0446353	-6.54694	2.9125e-06	0.000387158	4.80264
GOBP_NEGATIVE_REGULATION_OF_CELL_SIZE	-0.839856	0.0181132	-6.54286	2.93694e-06	0.000387158	4.7946
GOBP_RESPONSE_TO_EPINEPHRINE	-0.858498	0.0205464	-6.51279	3.12365e-06	0.000404434	4.73529
GOBP_REGULATION_OF_NUCLEAR_TRANSCRIBED_MRNA_POLY_A_TAIL_SHORTENING	-0.649561	0.0447079	-6.50515	3.17304e-06	0.000405757	4.72018
GOBP_NEGATIVE_REGULATION_OF_ORGAN_GROWTH	-0.573026	0.0233408	-6.49888	3.21415e-06	0.000406002	4.70779
GOBP_CELLULAR_AMINO_ACID_CATABOLIC_PROCESS	0.446089	-0.049449	6.47466	3.37819e-06	0.000415282	4.65987
GOBP_ENDOTHELIAL_CELL_DEVELOPMENT	-0.539526	0.0224413	-6.4704	3.40789e-06	0.000415282	4.65144
GOBP_DNA_DEALKYLATION_INVOLVED_IN_DNA_REPAIR	0.684634	-0.0545733	6.45101	3.54667e-06	0.00042113	4.613
GOBP_NEGATIVE_REGULATION_OF_TRANSLATIONAL_INITIATION	-0.565828	-0.0208008	-6.43004	3.7034e-06	0.000426686	4.57136
GOBP_REGULATION_OF_RNA_SPLICING	-0.447847	0.00388966	-6.4059	3.89261e-06	0.000443073	4.52336
GOBP_KERATINOCYTE_MIGRATION	-0.673999	0.0147441	-6.33994	4.46216e-06	0.000494112	4.39178
GOBP_REGULATION_OF_PRO_B_CELL_DIFFERENTIATION	-0.636568	0.0752995	-6.33757	4.48412e-06	0.000494112	4.38704
GOBP_LIPID_OXIDATION	0.392308	-0.0162152	6.31746	4.67537e-06	0.000507731	4.34679
GOBP_SHORT_CHAIN_FATTY_ACID_CATABOLIC_PROCESS	0.976046	-0.0275315	6.31434	4.70575e-06	0.000507731	4.34054
GOBP_POSITIVE_REGULATION_OF_WOUND_HEALING_SPREADING_OF_EPIDERMAL_CELLS	-1.0144	-0.0272238	-6.29833	4.86503e-06	0.000519505	4.30845
GOBP_REGULATION_OF_MRNA_METABOLIC_PROCESS	-0.381305	0.00592082	-6.2902	4.94803e-06	0.000522976	4.29214
GOBP_REGULATION_OF_CELL_SUBSTRATE_JUNCTION_ORGANIZATION	-0.546064	0.0280563	-6.28453	5.00676e-06	0.000523839	4.28076
GOBP_REGULATION_OF_CYTOPLASMIC_TRANSLATION	-0.538118	0.0114893	-6.25276	5.34937e-06	0.000538927	4.21693
GOBP_HIPPO_SIGNALING	-0.639323	-0.0219418	-6.25259	5.35132e-06	0.000538927	4.21658
GOBP_REGULATION_OF_LYMPHOID_PROGENITOR_CELL_DIFFERENTIATION	-0.584336	0.082132	-6.24983	5.38227e-06	0.000538927	4.21102
GOBP_NUCLEAR_TRANSCRIBED_MRNA_CATABOLIC_PROCESS	-0.412307	0.0116296	-6.24857	5.39634e-06	0.000538927	4.2085
GOBP_DNA_CYTOSINE_DEAMINATION	0.96985	-0.236494	6.21666	5.76828e-06	0.000538927	4.14421
GOBP_PRO_B_CELL_DIFFERENTIATION	-0.610286	0.0393814	-6.21179	5.82736e-06	0.000538927	4.13438
GOBP_RESPIRATORY_CHAIN_COMPLEX_III_ASSEMBLY	0.782339	-0.0435922	6.20209	5.94679e-06	0.000545105	4.11481
GOBP_REGULATION_OF_PROTEIN_LOCALIZATION_TO_PLASMA_MEMBRANE	-0.413708	-0.00409086	-6.14596	6.68933e-06	0.000597311	4.00127
GOBP_REGULATION_OF_KERATINOCYTE_MIGRATION	-0.75352	0.0398115	-6.11488	7.14081e-06	0.000632176	3.93823
GOBP_NEGATIVE_REGULATION_OF_HISTONE_H3_K9_TRIMETHYLATION	-0.677895	0.0155357	-6.109	7.22964e-06	0.000634616	3.92629
GOBP_NEGATIVE_REGULATION_OF_CYTOPLASMIC_TRANSLATION	-0.713337	-0.0027079	-6.09437	7.45589e-06	0.000643568	3.89654
GOBP_REGULATION_OF_EARLY_ENDOSOME_TO_LATE_ENDOSOME_TRANSPORT	-0.594007	0.069591	-6.08879	7.54398e-06	0.00064579	3.8852
GOBP_ESTABLISHMENT_OF_ENDOTHELIAL_BARRIER	-0.531929	0.0271518	-6.07744	7.72669e-06	0.000650676	3.8621
GOBP_PYRIMIDINE_NUCLEOSIDE_CATABOLIC_PROCESS	0.628482	-0.131423	6.06028	8.01158e-06	0.000669225	3.82714
GOBP_REGULATION_OF_FOCAL_ADHESION_DISASSEMBLY	-0.807216	0.0490893	-6.05554	8.09217e-06	0.000670549	3.81747
GOBP_DSRNA_PROCESSING	-0.395006	0.00618916	-6.01963	8.73011e-06	0.000703472	3.74419
GOBP_POSITIVE_REGULATION_OF_PROTEIN_LOCALIZATION_TO_MEMBRANE	-0.412519	-0.00753989	-6.01678	8.78291e-06	0.000703472	3.73836
GOBP_MAMMARY_GLAND_INVOLUTION	0.809208	0.0440522	6.01431	8.82906e-06	0.000703472	3.7333
GOBP_REPLICATIVE_SENESCENCE	0.566737	-0.00518003	5.98631	9.3686e-06	0.000735151	3.67601
GOBP_TESTOSTERONE_BIOSYNTHETIC_PROCESS	1.18679	-0.00507778	5.96732	9.75359e-06	0.000753938	3.6371
GOBP_CELLULAR_RESPONSE_TO_LIPOPROTEIN_PARTICLE_STIMULUS	-0.53002	0.0148562	-5.94421	1.02443e-05	0.000781228	3.58967
GOBP_POSITIVE_REGULATION_OF_RETINOIC_ACID_RECEPTOR_SIGNALING_PATHWAY	-0.80747	0.007319	-5.93779	1.0385e-05	0.000781369	3.57649
GOBP_GOLGI_TO_PLASMA_MEMBRANE_PROTEIN_TRANSPORT	-0.528349	0.0381267	-5.93231	1.05066e-05	0.000781369	3.56524
GOBP_NK_T_CELL_DIFFERENTIATION	-0.774337	0.0779143	-5.92988	1.05611e-05	0.000781369	3.56024
GOBP_ISOLEUCINE_METABOLIC_PROCESS	0.770553	-0.0174799	5.92239	1.07309e-05	0.000782752	3.54483
GOBP_EXTRACELLULAR_EXOSOME_ASSEMBLY	-0.513635	0.0196548	-5.90368	1.1167e-05	0.000793343	3.50633
GOBP_HISTONE_H3_K27_DEMETHYLATION	-0.922001	0.000310759	-5.89703	1.13263e-05	0.000793343	3.49264
GOBP_DNA_LIGATION	0.515391	-0.0170689	5.89395	1.14009e-05	0.000793343	3.48629
GOBP_CELLULAR_RESPONSE_TO_OXIDISED_LOW_DENSITY_LIPOPROTEIN_PARTICLE_STIMULUS	-0.777904	0.0388386	-5.89362	1.14089e-05	0.000793343	3.48561
GOBP_CELLULAR_RESPONSE_TO_STEROL_DEPLETION	-0.44638	0.0193414	-5.8898	1.15021e-05	0.000793343	3.47775
GOBP_NEGATIVE_REGULATION_OF_NUCLEAR_TRANSCRIBED_MRNA_CATABOLIC_PROCESS_DEADENYLATION_DEPENDENT_DECAY	-0.611996	0.0223689	-5.88723	1.15654e-05	0.000793343	3.47244
GOBP_REGULATION_OF_WOUND_HEALING_SPREADING_OF_EPIDERMAL_CELLS	-0.992513	0.0187198	-5.87272	1.1929e-05	0.000812897	3.44253
GOBP_NUCLEOSIDE_DIPHOSPHATE_BIOSYNTHETIC_PROCESS	0.630109	-0.0428927	5.84865	1.25583e-05	0.000842363	3.39283
GOBP_REGULATION_OF_PROTEIN_LOCALIZATION_TO_CELL_PERIPHERY	-0.358526	-0.0063107	-5.84112	1.27618e-05	0.000842821	3.37729
GOBP_POSITIVE_REGULATION_OF_HISTONE_H3_K4_METHYLATION	-0.601201	0.0140214	-5.82031	1.3343e-05	0.000869224	3.33423
GOBP_NEGATIVE_REGULATION_OF_STEM_CELL_DIFFERENTIATION	-0.48559	0.0600637	-5.81385	1.35286e-05	0.00087581	3.32087
GOBP_HISTONE_METHYLATION	-0.441171	0.0172323	-5.77712	1.46368e-05	0.000941665	3.24474
GOBP_HISTONE_H4_R3_METHYLATION	0.661116	-0.0428882	5.77188	1.48024e-05	0.000946439	3.23386
GOBP_NUCLEOSIDE_MONOPHOSPHATE_PHOSPHORYLATION	0.755752	-0.0530281	5.74882	1.55541e-05	0.000982375	3.18596
GOBP_AUTOCRINE_SIGNALING	1.06877	0.0208078	5.74568	1.56593e-05	0.000983023	3.17944
GOBP_CELLULAR_RESPONSE_TO_EPINEPHRINE_STIMULUS	-0.860196	0.04069	-5.73975	1.58604e-05	0.000983725	3.1671
GOBP_ISOCITRATE_METABOLIC_PROCESS	0.85775	0.00981325	5.72641	1.63221e-05	0.00100634	3.13934
GOBP_REGULATION_OF_INTRACELLULAR_STEROID_HORMONE_RECEPTOR_SIGNALING_PATHWAY	-0.41738	0.0246057	-5.72208	1.64749e-05	0.00100975	3.13033
GOBP_PYRIMIDINE_NUCLEOSIDE_METABOLIC_PROCESS	0.574321	-0.0802719	5.71513	1.67231e-05	0.00101573	3.11586
GOBP_CELLULAR_RESPONSE_TO_STEROID_HORMONE_STIMULUS	-0.365169	0.00194391	-5.71387	1.67687e-05	0.00101573	3.11323
GOBP_REGULATION_OF_PROTEIN_CONTAINING_COMPLEX_DISASSEMBLY	-0.399324	0.00741844	-5.69862	1.73284e-05	0.00103353	3.08147
GOBP_POSITIVE_REGULATION_OF_EXTRACELLULAR_MATRIX_DISASSEMBLY	-0.744753	0.0227229	-5.69342	1.75237e-05	0.00103353	3.07063
GOBP_RESPONSE_TO_HYDROSTATIC_PRESSURE	-0.714537	0.0065798	-5.69274	1.75496e-05	0.00103353	3.0692
GOBP_REGULATION_OF_GLUCOSE_IMPORT	-0.392604	0.00125804	-5.69007	1.76509e-05	0.00103353	3.06363
GOBP_PROTEIN_LOCALIZATION_TO_PLASMA_MEMBRANE	-0.356984	0.00636632	-5.6898	1.76613e-05	0.00103353	3.06306
GOBP_CYTOSOLIC_TRANSPORT	-0.36952	0.00440928	-5.67835	1.81028e-05	0.00105342	3.03918
GOBP_REGULATION_OF_AUTOPHAGY	-0.290543	0.0117887	-5.66876	1.84815e-05	0.0010555	3.01914
GOBP_INTRACELLULAR_ESTROGEN_RECEPTOR_SIGNALING_PATHWAY	-0.437734	0.00998456	-5.66336	1.86982e-05	0.0010555	3.00787
GOBP_HISTONE_MODIFICATION	-0.36019	0.004092	-5.66309	1.87088e-05	0.0010555	3.00732
GOBP_POSITIVE_REGULATION_OF_GAP_JUNCTION_ASSEMBLY	0.736278	-0.0248993	5.6552	1.90306e-05	0.0010555	2.99082
GOBP_REGULATION_OF_HISTONE_MODIFICATION	-0.385404	0.0154651	-5.64271	1.9551e-05	0.00107718	2.96472
GOBP_RNA_3_URIDYLATION	-0.861344	0.0220498	-5.62754	2.0203e-05	0.00110138	2.93297
GOBP_SUBSTRATE_DEPENDENT_CELL_MIGRATION	-0.545562	0.0156404	-5.61293	2.08523e-05	0.00113083	2.90237
GOBP_POSITIVE_REGULATION_OF_METALLOENDOPEPTIDASE_ACTIVITY	-1.03418	0.00261133	-5.60694	2.11243e-05	0.00113961	2.88982
GOBP_SPHINGOLIPID_TRANSLOCATION	-0.980321	-0.0213275	-5.59234	2.18035e-05	0.0011531	2.8592
GOBP_NEGATIVE_REGULATION_OF_HIPPO_SIGNALING	-0.763889	-0.001834	-5.592	2.18196e-05	0.0011531	2.85849
GOBP_POSITIVE_REGULATION_OF_CATABOLIC_PROCESS	-0.279684	0.00897729	-5.58855	2.19835e-05	0.00115586	2.85125
GOBP_HISTONE_H3_K9_MODIFICATION	-0.576134	0.0127446	-5.57444	2.26665e-05	0.00116801	2.82164
GOBP_REGULATION_OF_INOSITOL_TRISPHOSPHATE_BIOSYNTHETIC_PROCESS	-1.047	-0.0159283	-5.55129	2.38345e-05	0.00118894	2.77301
GOBP_DNA_STRAND_ELONGATION_INVOLVED_IN_DNA_REPLICATION	0.662556	-0.020329	5.55025	2.38888e-05	0.00118894	2.77081
GOBP_PROTEIN_K48_LINKED_DEUBIQUITINATION	-0.570912	0.0165141	-5.54935	2.39352e-05	0.00118894	2.76893
GOBP_RNA_CATABOLIC_PROCESS	-0.29379	0.00867072	-5.5464	2.40893e-05	0.00118894	2.76271
GOBP_POSITIVE_REGULATION_OF_FOCAL_ADHESION_ASSEMBLY	-0.463915	0.03281	-5.5461	2.41049e-05	0.00118894	2.76209
GOBP_PEPTIDYL_LYSINE_ACETYLATION	-0.387084	0.0047244	-5.53993	2.44304e-05	0.0011985	2.74911
GOBP_WOUND_HEALING_INVOLVED_IN_INFLAMMATORY_RESPONSE	-0.611917	0.0358371	-5.53207	2.48511e-05	0.00120849	2.73258
GOBP_POSITIVE_REGULATION_OF_HISTONE_H3_K9_METHYLATION	-0.784571	0.0100162	-5.52218	2.53917e-05	0.001229	2.71175
GOBP_OVULATION	-0.599084	0.0147186	-5.51973	2.55272e-05	0.00122982	2.7066
GOBP_CERAMIDE_TRANSPORT	-0.553945	0.0306359	-5.51299	2.59046e-05	0.0012365	2.69239
GOBP_REGULATION_OF_CONNECTIVE_TISSUE_REPLACEMENT	-0.88109	0.0748051	-5.51051	2.60447e-05	0.00123717	2.68717
GOBP_REGULATION_OF_HISTONE_H3_K9_METHYLATION	-0.543343	0.00209302	-5.50853	2.61575e-05	0.00123717	2.68299
GOBP_COLLATERAL_SPROUTING	-0.521412	0.0107453	-5.49792	2.67688e-05	0.00124897	2.66063
GOBP_P_BODY_ASSEMBLY	-0.699532	0.0112053	-5.4927	2.7075e-05	0.00125229	2.64962
GOBP_PROGESTERONE_RECEPTOR_SIGNALING_PATHWAY	-0.579988	0.0503197	-5.49258	2.70817e-05	0.00125229	2.64938
GOBP_REGULATION_OF_PROTEIN_LOCALIZATION_TO_MEMBRANE	-0.340196	-0.00431825	-5.48641	2.74488e-05	0.00125803	2.63635
GOBP_NEUROBLAST_DIVISION	-0.666447	0.0322054	-5.45898	2.91409e-05	0.00130929	2.57844
GOBP_STEROID_HORMONE_MEDIATED_SIGNALING_PATHWAY	-0.405376	0.0122401	-5.45806	2.91994e-05	0.00130929	2.5765
GOBP_NEGATIVE_REGULATION_OF_HISTONE_MODIFICATION	-0.392299	0.018984	-5.45054	2.96828e-05	0.00132524	2.5606
GOBP_DICARBOXYLIC_ACID_METABOLIC_PROCESS	0.394547	-0.0384881	5.4452	3.00306e-05	0.00133484	2.54932
GOBP_DETECTION_OF_MUSCLE_STRETCH	-0.829232	0.0161585	-5.4433	3.01557e-05	0.00133484	2.5453
GOBP_REGULATION_OF_HIPPO_SIGNALING	-0.592323	-0.0496271	-5.42799	3.11819e-05	0.00136857	2.5129
GOBP_IMMUNOLOGICAL_MEMORY_PROCESS	-0.696836	0.0238609	-5.42343	3.14944e-05	0.00137645	2.50325
GOBP_PROTEIN_CONTAINING_COMPLEX_DISASSEMBLY	-0.282064	0.0021618	-5.41772	3.18897e-05	0.00138206	2.49117
GOBP_DUMP_METABOLIC_PROCESS	0.966146	-0.0604184	5.40468	3.28131e-05	0.00141616	2.46354
GOBP_POSITIVE_REGULATION_OF_MACROAUTOPHAGY	-0.385992	0.0221657	-5.39727	3.33496e-05	0.00143334	2.44784
GOBP_CELL_SUBSTRATE_JUNCTION_ORGANIZATION	-0.523353	0.0274239	-5.39168	3.37597e-05	0.00143929	2.436
GOBP_REGULATION_OF_MRNA_3_END_PROCESSING	-0.475801	0.0188618	-5.3894	3.39294e-05	0.00143929	2.43115
GOBP_REGULATION_OF_NUCLEOCYTOPLASMIC_TRANSPORT	-0.391646	0.00564079	-5.38813	3.40236e-05	0.00143929	2.42846
GOBP_POSITIVE_REGULATION_OF_LAMELLIPODIUM_ASSEMBLY	-0.484808	0.0251118	-5.3824	3.44533e-05	0.00143929	2.41631
GOBP_POSITIVE_REGULATION_OF_NUCLEAR_TRANSCRIBED_MRNA_CATABOLIC_PROCESS_DEADENYLATION_DEPENDENT_DECAY	-0.661567	0.044654	-5.3823	3.44606e-05	0.00143929	2.4161
GOBP_POSITIVE_REGULATION_OF_BLOOD_VESSEL_ENDOTHELIAL_CELL_MIGRATION	-0.398156	0.000124563	-5.35708	3.642e-05	0.00150571	2.36256
GOBP_REGULATION_OF_ASTROCYTE_ACTIVATION	-0.554446	0.0433938	-5.35624	3.64872e-05	0.00150571	2.36078
GOBP_REGULATION_OF_BARBED_END_ACTIN_FILAMENT_CAPPING	-0.800393	-0.00960637	-5.35139	3.6877e-05	0.00151117	2.35049
GOBP_PROTEIN_ACYLATION	-0.337433	-0.00292418	-5.35097	3.69113e-05	0.00151117	2.34959
GOBP_CELLULAR_POTASSIUM_ION_HOMEOSTASIS	-0.565338	0.0242372	-5.34387	3.74911e-05	0.00152887	2.3345
GOBP_CELLULAR_AMINO_ACID_METABOLIC_PROCESS	0.317928	-0.0310836	5.33648	3.81039e-05	0.00153268	2.3188
GOBP_REGULATION_OF_CATABOLIC_PROCESS	-0.262096	0.00851027	-5.33619	3.81287e-05	0.00153268	2.31817
GOBP_CELLULAR_RESPONSE_TO_HORMONE_STIMULUS	-0.302481	0.00305153	-5.33427	3.82896e-05	0.00153268	2.31409
GOBP_L_ARGININE_IMPORT_ACROSS_PLASMA_MEMBRANE	-1.20438	0.0253276	-5.33402	3.83104e-05	0.00153268	2.31356
GOBP_ENERGY_HOMEOSTASIS	-0.461098	0.0494897	-5.33386	3.83245e-05	0.00153268	2.31321
GOBP_PEPTIDYL_SERINE_AUTOPHOSPHORYLATION	-0.720539	-0.00757893	-5.32825	3.87992e-05	0.0015457	2.30129
GOBP_PROTEIN_DEMANNOSYLATION	-0.536626	-0.00664208	-5.32054	3.94619e-05	0.00156608	2.28489
GOBP_INTRACELLULAR_RECEPTOR_SIGNALING_PATHWAY	-0.365688	0.00416156	-5.31562	3.98915e-05	0.00157708	2.2744
GOBP_HISTONE_H3_K9_DEMETHYLATION	-0.776697	0.00537599	-5.30962	4.04205e-05	0.00159192	2.26165
GOBP_NUCLEAR_TRANSPORT	-0.332888	-0.0313876	-5.28725	4.24598e-05	0.00163921	2.21398
GOBP_PEPTIDYL_SERINE_MODIFICATION	-0.333975	0.00586213	-5.28699	4.24837e-05	0.00163921	2.21344
GOBP_NEGATIVE_REGULATION_OF_ACTIN_FILAMENT_BUNDLE_ASSEMBLY	-0.672881	0.0390003	-5.28606	4.25708e-05	0.00163921	2.21146
GOBP_FC_EPSILON_RECEPTOR_SIGNALING_PATHWAY	-0.663246	0.0308518	-5.27717	4.34123e-05	0.00164734	2.1925
GOBP_ESTABLISHMENT_OF_PROTEIN_LOCALIZATION_TO_PLASMA_MEMBRANE	-0.417629	0.0192171	-5.27038	4.40665e-05	0.0016478	2.17802
GOBP_REGULATION_OF_RETINOIC_ACID_RECEPTOR_SIGNALING_PATHWAY	-0.666721	0.0389096	-5.2592	4.51654e-05	0.00168144	2.15417
GOBP_POSITIVE_REGULATION_OF_MIRNA_MEDIATED_GENE_SILENCING_BY_INHIBITION_OF_TRANSLATION	-0.913691	0.0328637	-5.25794	4.52906e-05	0.00168144	2.15149
GOBP_IMPORT_INTO_NUCLEUS	-0.358479	-0.0579349	-5.243	4.68082e-05	0.00173157	2.11957
GOBP_POSITIVE_REGULATION_OF_CONNECTIVE_TISSUE_REPLACEMENT	-0.980937	0.0445937	-5.24033	4.70848e-05	0.0017356	2.11387
GOBP_L_KYNURENINE_METABOLIC_PROCESS	0.658742	-0.218377	5.23702	4.74292e-05	0.0017421	2.10681
GOBP_REGULATION_OF_EPITHELIAL_CELL_MIGRATION	-0.338421	0.0142874	-5.22594	4.86036e-05	0.00177893	2.08312
GOBP_ENDOCARDIUM_DEVELOPMENT	-0.639876	0.0587978	-5.22015	4.92284e-05	0.00178915	2.07075
GOBP_NEUROTROPHIN_TRK_RECEPTOR_SIGNALING_PATHWAY	-0.572501	0.0192166	-5.2178	4.94843e-05	0.00179216	2.06573
GOBP_NEGATIVE_REGULATION_OF_TROPHOBLAST_CELL_MIGRATION	0.86651	0.0438458	5.21372	4.99325e-05	0.00180209	2.057
GOBP_RNA_POLYADENYLATION	-0.43073	0.00414913	-5.20668	5.07147e-05	0.00181766	2.04195
GOBP_SUBSTRATE_DEPENDENT_CELL_MIGRATION_CELL_EXTENSION	-0.611612	0.0272956	-5.2022	5.12191e-05	0.00182411	2.03236
GOBP_POSITIVE_REGULATION_OF_DNA_TEMPLATED_TRANSCRIPTION_ELONGATION	-0.470526	-0.00665623	-5.19954	5.15216e-05	0.00182411	2.02666
GOBP_IMMATURE_B_CELL_DIFFERENTIATION	-0.597567	0.00301794	-5.19891	5.15935e-05	0.00182411	2.02531
GOBP_NADH_DEHYDROGENASE_COMPLEX_ASSEMBLY	0.632113	-0.00468921	5.19886	5.15991e-05	0.00182411	2.02521
GOBP_RNA_SECONDARY_STRUCTURE_UNWINDING	-1.02072	-0.00234791	-5.19444	5.21055e-05	0.00183574	2.01575
GOBP_DOSAGE_COMPENSATION	-0.646001	0.0193911	-5.18989	5.26323e-05	0.00184802	2.00601
GOBP_POTASSIUM_ION_HOMEOSTASIS	-0.574896	0.0339175	-5.18673	5.30013e-05	0.00185469	1.99924
GOBP_HISTONE_H3_K4_TRIMETHYLATION	-0.650613	0.0186292	-5.17213	5.47409e-05	0.00189766	1.96797
GOBP_HISTONE_DEUBIQUITINATION	-0.430571	0.0175476	-5.17181	5.47791e-05	0.00189766	1.96729
GOBP_HISTONE_H3_K4_METHYLATION	-0.425114	0.00710687	-5.16388	5.57493e-05	0.00192246	1.95029
GOBP_REGULATION_OF_CELL_MATRIX_ADHESION	-0.467795	0.0347962	-5.16088	5.6121e-05	0.00192246	1.94385
GOBP_LAMELLIPODIUM_ASSEMBLY	-0.341362	0.0191225	-5.15946	5.62972e-05	0.00192246	1.94082
GOBP_RESPONSE_TO_HERBICIDE	0.824157	-0.00229051	5.15937	5.63094e-05	0.00192246	1.94061
GOBP_ENDOPLASMIC_RETICULUM_MANNOSE_TRIMMING	-0.51562	-0.00877269	-5.15846	5.64228e-05	0.00192246	1.93866
GOBP_MAINTENANCE_OF_CELL_NUMBER	-0.401174	0.0277955	-5.1542	5.6957e-05	0.00192733	1.92954
GOBP_PYRIMIDINE_DEOXYRIBONUCLEOTIDE_METABOLIC_PROCESS	0.608365	-0.035872	5.14813	5.77283e-05	0.00192887	1.91651
GOBP_PROTEIN_LOCALIZATION_TO_CELL_PERIPHERY	-0.295801	0.00631823	-5.1385	5.89726e-05	0.00195365	1.89586
GOBP_BLEB_ASSEMBLY	-0.598788	0.0229166	-5.13843	5.89825e-05	0.00195365	1.8957
GOBP_FOCAL_ADHESION_ASSEMBLY	-0.493893	0.0259144	-5.13658	5.92245e-05	0.00195365	1.89173
GOBP_POSITIVE_REGULATION_OF_TRANSCRIPTION_ELONGATION_FROM_RNA_POLYMERASE_II_PROMOTER	-0.657973	0.0336983	-5.13308	5.96854e-05	0.00195649	1.88422
GOBP_REGULATION_OF_INTRACELLULAR_ESTROGEN_RECEPTOR_SIGNALING_PATHWAY	-0.4625	0.00825403	-5.13283	5.9718e-05	0.00195649	1.8837
GOBP_REGULATION_OF_FIBROBLAST_MIGRATION	-0.368908	0.0291821	-5.13164	5.9877e-05	0.00195649	1.88112
GOBP_REGULATION_OF_MITOCHONDRIAL_DNA_REPLICATION	1.00631	-0.0115511	5.12743	6.0438e-05	0.00196244	1.87209
GOBP_PROTEIN_ACETYLATION	-0.340307	2.27574e-05	-5.121	6.13059e-05	0.00197821	1.85828
GOBP_EMBRYONIC_RETINA_MORPHOGENESIS_IN_CAMERA_TYPE_EYE	-1.15853	-0.0148597	-5.11574	6.20253e-05	0.00198904	1.84698
GOBP_HYDROCARBON_METABOLIC_PROCESS	0.800681	-0.0157612	5.11425	6.22303e-05	0.00198945	1.84379
GOBP_GLUTAMATE_CATABOLIC_PROCESS	0.841771	-0.178585	5.11045	6.27573e-05	0.00199696	1.83562
GOBP_HORMONE_MEDIATED_SIGNALING_PATHWAY	-0.349003	0.014323	-5.10631	6.33358e-05	0.00200121	1.82674
GOBP_NEGATIVE_REGULATION_OF_RESPONSE_TO_INTERFERON_GAMMA	0.903659	-0.0244636	5.10606	6.3371e-05	0.00200121	1.8262
GOBP_REGULATION_OF_SODIUM_PROTON_ANTIPORTER_ACTIVITY	-0.782371	0.0782826	-5.09768	6.45607e-05	0.00203258	1.80819
GOBP_PROTEIN_POLYGLUTAMYLATION	0.844894	-0.00550049	5.08459	6.64651e-05	0.00207024	1.78003
GOBP_REGULATION_OF_GLUCOSE_TRANSMEMBRANE_TRANSPORT	-0.377157	0.00504568	-5.08397	6.65562e-05	0.00207024	1.77871
GOBP_REGULATION_OF_MACROAUTOPHAGY	-0.317202	0.0111852	-5.08023	6.71119e-05	0.00207446	1.77066
GOBP_POSITIVE_REGULATION_OF_CELL_MATRIX_ADHESION	-0.435074	0.0348874	-5.07922	6.72622e-05	0.00207446	1.76849
GOBP_LAMELLIPODIUM_ORGANIZATION	-0.308178	0.0241812	-5.07902	6.72928e-05	0.00207446	1.76805
GOBP_SUBSTRATE_ADHESION_DEPENDENT_CELL_SPREADING	-0.385754	0.0319437	-5.07489	6.79124e-05	0.00208061	1.75918
GOBP_REGULATION_OF_GENE_SILENCING_BY_RNA	-0.511962	0.0191945	-5.07215	6.83281e-05	0.00208061	1.75327
GOBP_ATP_SYNTHESIS_COUPLED_PROTON_TRANSPORT	0.736965	-0.0318148	5.07104	6.84965e-05	0.00208061	1.75088
GOBP_METAL_ION_EXPORT	-0.395207	-0.0285751	-5.06431	6.95288e-05	0.00209911	1.7364
GOBP_MODIFICATION_OF_POSTSYNAPTIC_STRUCTURE	-0.556569	0.00320945	-5.06224	6.98498e-05	0.00209911	1.73194
GOBP_HISTONE_H3_K36_TRIMETHYLATION	-0.952168	0.0327691	-5.06084	7.00678e-05	0.00209911	1.72892
GOBP_PEPTIDYL_LYSINE_METHYLATION	-0.409937	0.0149218	-5.06051	7.01191e-05	0.00209911	1.72821
GOBP_QUINONE_METABOLIC_PROCESS	0.473407	-0.102647	5.05855	7.04255e-05	0.00210221	1.72399
GOBP_POSITIVE_REGULATION_OF_PENILE_ERECTION	-1.03934	0.0561102	-5.05633	7.07738e-05	0.00210299	1.71921
GOBP_PEPTIDYL_LYSINE_TRIMETHYLATION	-0.448622	0.0183641	-5.05579	7.08577e-05	0.00210299	1.71806
GOBP_VESICLE_MEDIATED_TRANSPORT_TO_THE_PLASMA_MEMBRANE	-0.342781	0.00230246	-5.0484	7.20326e-05	0.00213175	1.70214
GOBP_POSITIVE_REGULATION_OF_PROTEIN_POLYMERIZATION	-0.34149	-3.15607e-05	-5.02656	7.56207e-05	0.00219406	1.65507
GOBP_REGULATION_OF_ALTERNATIVE_MRNA_SPLICING_VIA_SPLICEOSOME	-0.453273	0.0235019	-5.01852	7.69858e-05	0.00222276	1.63774
GOBP_AXONOGENESIS_INVOLVED_IN_INNERVATION	-0.510666	-0.0102531	-5.01347	7.78579e-05	0.00224015	1.62684
GOBP_HISTONE_H3_K9_METHYLATION	-0.597241	0.0134215	-5.00778	7.88497e-05	0.00224993	1.61458
GOBP_SYNCYTIUM_FORMATION	-0.436972	0.0161032	-5.00387	7.95408e-05	0.0022573	1.60613
GOBP_POSITIVE_REGULATION_OF_HIPPO_SIGNALING	-0.670368	-0.198342	-5.00385	7.95437e-05	0.0022573	1.60609
GOBP_POSITIVE_REGULATION_OF_FIBROBLAST_MIGRATION	-0.549586	0.0438957	-5.00214	7.98472e-05	0.00225972	1.60241
GOBP_NEGATIVE_REGULATION_OF_ASTROCYTE_ACTIVATION	-0.781797	0.0496258	-4.99978	8.02681e-05	0.00226441	1.59732
GOBP_REGULATION_OF_LENS_FIBER_CELL_DIFFERENTIATION	-0.546328	0.0196041	-4.99695	8.07774e-05	0.00226746	1.59119
GOBP_POSITIVE_REGULATION_OF_PLATELET_AGGREGATION	-0.701933	0.0133103	-4.9928	8.15275e-05	0.00228233	1.58224
GOBP_MITOCHONDRIAL_RESPIRATORY_CHAIN_COMPLEX_ASSEMBLY	0.577811	-0.0168315	4.98573	8.28236e-05	0.00231194	1.56697
GOBP_REGULATION_OF_DNA_DIRECTED_DNA_POLYMERASE_ACTIVITY	0.724042	-0.0455878	4.98103	8.36955e-05	0.00231796	1.55683
GOBP_NUCLEOSIDE_TRIPHOSPHATE_BIOSYNTHETIC_PROCESS	0.491565	-0.0287507	4.9789	8.40945e-05	0.00232029	1.55223
GOBP_NUCLEOLUS_ORGANIZATION	-0.609155	0.022107	-4.97819	8.42277e-05	0.00232029	1.55069
GOBP_ENDOTHELIUM_DEVELOPMENT	-0.423684	0.0242958	-4.9734	8.51317e-05	0.00232663	1.54036
GOBP_POSITIVE_REGULATION_OF_HISTONE_MODIFICATION	-0.475278	0.0250292	-4.97033	8.57171e-05	0.00233647	1.53372
GOBP_DESMOSOME_ORGANIZATION	-0.595646	0.0330011	-4.96861	8.60465e-05	0.00233929	1.53001
GOBP_MIRNA_METABOLIC_PROCESS	-0.542989	0.0231537	-4.95865	8.79807e-05	0.00238561	1.50848
GOBP_REGULATION_OF_MRNA_PROCESSING	-0.389122	0.00178301	-4.95185	8.93268e-05	0.0024095	1.49378
GOBP_INTEGRIN_MEDIATED_SIGNALING_PATHWAY	-0.349668	0.0149926	-4.94843	9.00123e-05	0.00242168	1.48638
GOBP_SMOOTH_MUSCLE_CELL_MIGRATION	-0.401623	0.0397002	-4.94712	9.02759e-05	0.00242248	1.48355
GOBP_IRON_SULFUR_CLUSTER_ASSEMBLY	0.39933	-0.0486072	4.94566	9.05719e-05	0.00242414	1.48038
GOBP_REGULATION_OF_LAMELLIPODIUM_ASSEMBLY	-0.412913	0.0116073	-4.94267	9.11778e-05	0.00243074	1.47393
GOBP_OLIGOSACCHARIDE_BIOSYNTHETIC_PROCESS	0.458824	-0.11645	4.94213	9.12876e-05	0.00243074	1.47276
GOBP_POSITIVE_REGULATION_OF_HOMOTYPIC_CELL_CELL_ADHESION	-0.6397	0.00431758	-4.9402	9.16816e-05	0.00243497	1.46859
GOBP_REGULATION_OF_EXTRINSIC_APOPTOTIC_SIGNALING_PATHWAY_VIA_DEATH_DOMAIN_RECEPTORS	-0.408022	0.0237034	-4.93304	9.31618e-05	0.00246436	1.45308
GOBP_THREONINE_METABOLIC_PROCESS	0.783231	-0.038371	4.93255	9.32639e-05	0.00246436	1.45202
GOBP_REGULATION_OF_INORGANIC_ANION_TRANSMEMBRANE_TRANSPORT	-0.63494	-0.0408266	-4.9279	9.42382e-05	0.00247619	1.44196
GOBP_INTRACELLULAR_STEROL_TRANSPORT	-0.485409	-0.0176612	-4.92322	9.52295e-05	0.00247619	1.43183
GOBP_REGULATION_OF_HUMORAL_IMMUNE_RESPONSE	0.48089	0.0017759	4.92319	9.5234e-05	0.00247619	1.43178
GOBP_NUCLEOLAR_CHROMATIN_ORGANIZATION	-0.742	0.0184017	-4.92288	9.53004e-05	0.00247619	1.43111
GOBP_REGULATION_OF_SUBSTRATE_ADHESION_DEPENDENT_CELL_SPREADING	-0.404603	0.0401049	-4.92003	9.59107e-05	0.00247741	1.42493
GOBP_TRANSFORMING_GROWTH_FACTOR_BETA_PRODUCTION	-0.449624	0.0345284	-4.91276	9.74827e-05	0.00251176	1.40919
GOBP_TOOTH_ERUPTION	0.705587	-0.0253407	4.90821	9.84782e-05	0.00253111	1.39935
GOBP_REGULATION_OF_CATECHOLAMINE_METABOLIC_PROCESS	0.439	-0.109525	4.90317	9.95953e-05	0.00255349	1.38843
GOBP_PIGMENT_METABOLIC_PROCESS_INVOLVED_IN_PIGMENTATION	-1.12785	-0.00325127	-4.899	0.000100529	0.00256596	1.3794
GOBP_POSITIVE_REGULATION_OF_PROTEIN_SERINE_THREONINE_KINASE_ACTIVITY	-0.305509	-0.000148473	-4.89879	0.000100577	0.00256596	1.37894
GOBP_LIGAND_GATED_ION_CHANNEL_SIGNALING_PATHWAY	-0.39811	-0.0713061	-4.89511	0.000101407	0.00258078	1.37098
GOBP_REGULATION_OF_LONG_TERM_SYNAPTIC_POTENTIATION	-0.444175	-0.00155711	-4.89124	0.00010229	0.00258842	1.36259
GOBP_STRESS_GRANULE_ASSEMBLY	-0.56661	0.0150552	-4.88851	0.000102918	0.00258842	1.35667
GOBP_INTESTINAL_HEXOSE_ABSORPTION	-0.822346	0.0546465	-4.88795	0.000103046	0.00258842	1.35546
GOBP_HEAD_MORPHOGENESIS	-0.639295	0.0296937	-4.88788	0.000103063	0.00258842	1.3553
GOBP_MUSCLE_CELL_MIGRATION	-0.337336	0.0272983	-4.88725	0.000103207	0.00258842	1.35395
GOBP_MUSCLE_HYPERTROPHY	-0.422096	0.00914345	-4.87836	0.000105283	0.0026176	1.33467
GOBP_CYTOCHROME_COMPLEX_ASSEMBLY	0.571949	-0.0182643	4.8765	0.000105722	0.0026176	1.33064
GOBP_REGULATION_OF_HEMATOPOIETIC_PROGENITOR_CELL_DIFFERENTIATION	-0.517644	0.0323693	-4.87325	0.000106493	0.00262633	1.3236
GOBP_REGULATION_OF_STEM_CELL_DIFFERENTIATION	-0.406777	0.0423031	-4.87072	0.000107099	0.00263065	1.31812
GOBP_REGULATION_OF_MRNA_POLYADENYLATION	-0.557069	0.0215497	-4.86814	0.000107719	0.00263151	1.31252
GOBP_NEGATIVE_REGULATION_OF_TRIGLYCERIDE_CATABOLIC_PROCESS	0.980016	-0.0212521	4.8637	0.000108796	0.00265155	1.30289
GOBP_MRNA_TRANSPORT	-0.366871	-0.0271914	-4.85917	0.000109906	0.00266855	1.29307
GOBP_SKELETAL_MYOFIBRIL_ASSEMBLY	-0.914917	0.017614	-4.85787	0.000110229	0.00266855	1.29023
GOBP_REGULATION_OF_MACROPHAGE_PROLIFERATION	-0.719093	0.0216515	-4.85771	0.000110266	0.00266855	1.2899
GOBP_DICARBOXYLIC_ACID_CATABOLIC_PROCESS	0.629443	-0.0947945	4.85055	0.000112052	0.00270544	1.27435
GOBP_LENS_MORPHOGENESIS_IN_CAMERA_TYPE_EYE	-0.47558	0.0355283	-4.84831	0.000112616	0.00271041	1.2695
GOBP_HISTONE_H3_ACETYLATION	-0.391427	0.0157258	-4.8473	0.000112871	0.00271041	1.2673
GOBP_VASCULAR_ASSOCIATED_SMOOTH_MUSCLE_CELL_MIGRATION	-0.545192	0.0413613	-4.84662	0.000113043	0.00271041	1.26583
GOBP_CYTOPLASMIC_MICROTUBULE_ORGANIZATION	-0.408846	-0.00501844	-4.84383	0.000113752	0.00272112	1.25978
GOBP_IMMUNE_RESPONSE_REGULATING_CELL_SURFACE_RECEPTOR_SIGNALING_PATHWAY	-0.287314	-0.00998487	-4.84106	0.000114461	0.00273177	1.25376
GOBP_RECEPTOR_MEDIATED_ENDOCYTOSIS	-0.304905	0.00961744	-4.83641	0.000115661	0.00274802	1.24366
GOBP_PROTEIN_PEPTIDYL_PROLYL_ISOMERIZATION	0.487931	-0.00408843	4.83636	0.000115673	0.00274802	1.24357
GOBP_NUCLEAR_EXPORT	-0.322439	-0.00721893	-4.83303	0.000116542	0.00275632	1.23632
GOBP_RECEPTOR_INTERNALIZATION	-0.272479	-0.00351281	-4.83252	0.000116673	0.00275632	1.23524
GOBP_REGULATION_OF_CIRCADIAN_RHYTHM	-0.34949	0.0209799	-4.83094	0.000117089	0.00275632	1.23179
GOBP_CELLULAR_RESPONSE_TO_PEPTIDE_HORMONE_STIMULUS	-0.311729	0.0101618	-4.82866	0.000117689	0.00275632	1.22684
GOBP_RESPONSE_TO_STEROL_DEPLETION	-0.422249	0.0272516	-4.82787	0.000117897	0.00275632	1.22513
GOBP_RESPONSE_TO_LECTIN	-0.555682	0.0291078	-4.82678	0.000118185	0.00275632	1.22277
GOBP_GLUTAMATE_RECEPTOR_SIGNALING_PATHWAY	-0.41667	-0.0228797	-4.82618	0.000118346	0.00275632	1.22145
GOBP_PROTEIN_LOCALIZATION_TO_CELL_CELL_JUNCTION	-0.65815	0.0192924	-4.82196	0.000119471	0.00277462	1.2123
GOBP_HEPATOCYTE_APOPTOTIC_PROCESS	-0.520224	0.0208804	-4.82083	0.000119773	0.00277542	1.20985
GOBP_NEGATIVE_REGULATION_OF_PROTEIN_CONTAINING_COMPLEX_DISASSEMBLY	-0.421895	0.0244649	-4.8107	0.000122527	0.0028329	1.18785
GOBP_FACE_DEVELOPMENT	-0.518385	0.0182589	-4.80175	0.000125014	0.00287755	1.1684
GOBP_METANEPHRIC_MESENCHYME_DEVELOPMENT	0.604964	-0.0199974	4.79669	0.000126444	0.00288831	1.15739
GOBP_RNA_MEDIATED_GENE_SILENCING_BY_INHIBITION_OF_TRANSLATION	-0.74124	0.0346382	-4.79642	0.000126521	0.00288831	1.15681
GOBP_NEGATIVE_REGULATION_OF_AUTOPHAGY	-0.374134	0.00888244	-4.79615	0.000126597	0.00288831	1.15622
GOBP_PROTEIN_LOCALIZATION_TO_MICROTUBULE	-0.414852	-0.00505618	-4.79052	0.000128207	0.00291851	1.14399
GOBP_SYNAPTIC_TRANSMISSION_GABAERGIC	-0.478015	0.0405376	-4.78371	0.000130185	0.00295067	1.12918
GOBP_REGULATION_OF_SYNAPTIC_TRANSMISSION_GABAERGIC	-0.654578	0.0395344	-4.78137	0.000130871	0.00295495	1.12409
GOBP_NEGATIVE_REGULATION_OF_SUPRAMOLECULAR_FIBER_ORGANIZATION	-0.333721	0.00514287	-4.78105	0.000130965	0.00295495	1.1234
GOBP_NEGATIVE_REGULATION_OF_CELLULAR_CATABOLIC_PROCESS	-0.295329	0.011494	-4.78015	0.00013123	0.00295495	1.12144
GOBP_INSULIN_RECEPTOR_SIGNALING_PATHWAY	-0.375665	0.00414669	-4.77591	0.000132487	0.00297678	1.11222
GOBP_INTRACILIARY_TRANSPORT	0.477994	-0.0304548	4.7671	0.000135138	0.00301023	1.09304
GOBP_ASPARTATE_FAMILY_AMINO_ACID_METABOLIC_PROCESS	0.386962	-0.00991011	4.76363	0.000136195	0.00301832	1.0855
GOBP_ENDOSOMAL_TRANSPORT	-0.275759	-0.0197996	-4.76068	0.000137102	0.00302794	1.07908
GOBP_POSITIVE_REGULATION_OF_PEPTIDYL_SERINE_PHOSPHORYLATION	-0.366308	0.000410866	-4.75647	0.000138406	0.00305024	1.06991
GOBP_CELLULAR_RESPONSE_TO_LOW_DENSITY_LIPOPROTEIN_PARTICLE_STIMULUS	-0.425613	-0.00549635	-4.7454	0.000141896	0.00312051	1.04582
GOBP_MEIOTIC_CELL_CYCLE_PHASE_TRANSITION	0.527502	-0.0330849	4.74411	0.000142309	0.00312295	1.04301
GOBP_CELLULAR_RESPONSE_TO_INSULIN_STIMULUS	-0.33647	0.0118063	-4.74293	0.000142685	0.00312459	1.04045
GOBP_ESTABLISHMENT_OF_ENDOTHELIAL_INTESTINAL_BARRIER	-0.568524	0.0395736	-4.73923	0.000143878	0.00313745	1.0324
GOBP_POSITIVE_REGULATION_OF_VASCULAR_PERMEABILITY	-0.505755	-0.0192849	-4.72942	0.000147091	0.00318812	1.01103
GOBP_STEROL_TRANSPORT	-0.325426	-0.00168124	-4.72931	0.000147125	0.00318812	1.0108
GOBP_INFLAMMASOME_COMPLEX_ASSEMBLY	-0.515089	0.0164301	-4.72775	0.000147645	0.00319271	1.00739
GOBP_SULFUR_AMINO_ACID_CATABOLIC_PROCESS	0.578938	-0.139595	4.7248	0.000148628	0.00319604	1.00097
GOBP_AMEBOIDAL_TYPE_CELL_MIGRATION	-0.315049	0.0192423	-4.72424	0.000148816	0.00319604	0.999746
GOBP_ISG15_PROTEIN_CONJUGATION	0.801716	-0.0671077	4.72187	0.000149612	0.00319604	0.994586
GOBP_ALPHA_AMINO_ACID_CATABOLIC_PROCESS	0.356304	-0.0595767	4.7218	0.000149635	0.00319604	0.99444
GOBP_CLATHRIN_DEPENDENT_ENDOCYTOSIS	-0.422752	0.0219763	-4.7217	0.000149668	0.00319604	0.994226
GOBP_GOLGI_TO_PLASMA_MEMBRANE_TRANSPORT	-0.444497	0.0301305	-4.72061	0.000150035	0.00319604	0.991857
GOBP_LYMPHOID_PROGENITOR_CELL_DIFFERENTIATION	-0.472685	0.0265668	-4.71991	0.000150272	0.00319604	0.990324
GOBP_ENDOCYTOSIS	-0.284852	0.00708828	-4.71961	0.000150374	0.00319604	0.989673
GOBP_PHOSPHATIDYLSERINE_METABOLIC_PROCESS	-0.549063	0.0109614	-4.71901	0.000150576	0.00319604	0.98837
GOBP_SYNAPTIC_TRANSMISSION_DOPAMINERGIC	0.526389	-0.0426366	4.71558	0.000151745	0.00321427	0.980887
GOBP_SPHINGOMYELIN_BIOSYNTHETIC_PROCESS	-0.704321	0.0175957	-4.71341	0.000152488	0.00322086	0.97616
GOBP_L_ASCORBIC_ACID_METABOLIC_PROCESS	-0.486178	0.0163157	-4.71286	0.000152678	0.00322086	0.974955
GOBP_AGGREPHAGY	-0.522971	0.0147138	-4.71127	0.000153226	0.00322585	0.971489
GOBP_TRICARBOXYLIC_ACID_CYCLE	0.494344	0.0264441	4.70288	0.000156147	0.00326241	0.953225
GOBP_ONCOSTATIN_M_MEDIATED_SIGNALING_PATHWAY	-1.00334	-0.0193208	-4.70014	0.000157115	0.00326786	0.947243
GOBP_CARDIOLIPIN_ACYL_CHAIN_REMODELING	0.709577	-0.0375725	4.69582	0.000158651	0.0032888	0.937833
GOBP_INTERLEUKIN_23_PRODUCTION	-0.699372	0.0560143	-4.69553	0.000158757	0.0032888	0.937187
GOBP_POSITIVE_REGULATION_OF_RNA_BINDING	-0.801252	0.0274276	-4.6928	0.000159737	0.00329027	0.931234
GOBP_AEROBIC_RESPIRATION	0.508378	-0.00936929	4.68909	0.000161075	0.0033047	0.923159
GOBP_INOSITOL_TRISPHOSPHATE_BIOSYNTHETIC_PROCESS	-0.919273	0.0130173	-4.68897	0.000161119	0.0033047	0.922896
GOBP_REGULATION_OF_CILIUM_BEAT_FREQUENCY_INVOLVED_IN_CILIARY_MOTILITY	0.702188	-0.00297071	4.68688	0.000161881	0.00331376	0.918334
GOBP_RESPONSE_TO_OXYGEN_GLUCOSE_DEPRIVATION	-0.569181	0.017766	-4.68499	0.000162571	0.00331524	0.914217
GOBP_ATP_SYNTHESIS_COUPLED_ELECTRON_TRANSPORT	0.618786	-0.0271546	4.68493	0.000162593	0.00331524	0.914084
GOBP_IMMUNOLOGICAL_MEMORY_FORMATION_PROCESS	-0.818446	0.0355132	-4.68346	0.000163135	0.00331975	0.910869
GOBP_PROTEIN_LOCALIZATION_TO_NON_MOTILE_CILIUM	0.740152	-0.0748497	4.67966	0.000164538	0.00332349	0.902585
GOBP_REGULATION_OF_CILIUM_BEAT_FREQUENCY	0.664764	-0.0208072	4.67835	0.000165022	0.00332349	0.899742
GOBP_REGULATION_OF_CELL_SUBSTRATE_ADHESION	-0.382569	0.0322456	-4.67818	0.000165085	0.00332349	0.899372
GOBP_UBIQUINONE_METABOLIC_PROCESS	0.491524	0.0070064	4.67802	0.000165147	0.00332349	0.899007
GOBP_BODY_MORPHOGENESIS	-0.582656	0.0262734	-4.67742	0.00016537	0.00332349	0.897702
GOBP_SMALL_GTPASE_MEDIATED_SIGNAL_TRANSDUCTION	-0.3044	0.00944301	-4.66712	0.000169256	0.00337794	0.875237
GOBP_POSITIVE_REGULATION_OF_EPITHELIAL_CELL_MIGRATION	-0.310959	0.00717997	-4.66179	0.000171304	0.00340704	0.863605
GOBP_HOMOCYSTEINE_METABOLIC_PROCESS	0.51906	-0.154902	4.66146	0.000171429	0.00340704	0.862895
GOBP_POSITIVE_REGULATION_OF_CLATHRIN_DEPENDENT_ENDOCYTOSIS	-0.742441	0.0235076	-4.65906	0.000172358	0.00340704	0.857667
GOBP_PEPTIDYL_L_CYSTEINE_S_PALMITOYLATION	-0.408485	0.0111568	-4.65446	0.000174158	0.00342544	0.847618
GOBP_REGULATION_OF_NK_T_CELL_DIFFERENTIATION	-0.780761	0.071404	-4.65027	0.000175811	0.00344896	0.838483
GOBP_OVULATION_FROM_OVARIAN_FOLLICLE	-0.780462	0.00770421	-4.64744	0.000176937	0.00345452	0.83231
GOBP_AMYLOID_PRECURSOR_PROTEIN_CATABOLIC_PROCESS	-0.366758	0.00940648	-4.64673	0.000177222	0.00345452	0.83075
GOBP_POSITIVE_REGULATION_OF_RNA_METABOLIC_PROCESS	-0.298484	0.0121488	-4.64556	0.000177689	0.00345452	0.828205
GOBP_REGULATION_OF_ACTOMYOSIN_STRUCTURE_ORGANIZATION	-0.375279	0.00450345	-4.64538	0.000177762	0.00345452	0.827807
GOBP_VITAMIN_D3_METABOLIC_PROCESS	-1.00826	0.0649917	-4.63883	0.000180409	0.00349939	0.813515
GOBP_REGULATION_OF_VITAMIN_D_RECEPTOR_SIGNALING_PATHWAY	-0.597484	0.0510327	-4.63761	0.000180906	0.00349971	0.810854
GOBP_REGULATION_OF_CARDIAC_MUSCLE_CELL_MEMBRANE_POTENTIAL	-0.794008	-0.00845872	-4.63714	0.000181101	0.00349971	0.809809
GOBP_RESPONSE_TO_PARATHYROID_HORMONE	-0.813424	0.00639063	-4.63163	0.000183367	0.00353691	0.797782
GOBP_ASPARTATE_FAMILY_AMINO_ACID_BIOSYNTHETIC_PROCESS	0.424081	-0.0224519	4.62741	0.00018512	0.00355747	0.78858
GOBP_CELLULAR_RESPONSE_TO_OXYGEN_LEVELS	-0.303511	0.00954239	-4.62404	0.000186536	0.00356053	0.781213
GOBP_REGULATION_OF_ADENYLATE_CYCLASE_ACTIVITY	-0.489885	0.0145626	-4.62198	0.000187407	0.00356053	0.776708
GOBP_HEME_TRANSPORT	0.670955	0.0201299	4.62119	0.00018774	0.00356053	0.774989
GOBP_INTERLEUKIN_6_MEDIATED_SIGNALING_PATHWAY	-0.51725	-0.0029836	-4.61889	0.000188717	0.00356053	0.769971
GOBP_POSITIVE_REGULATION_OF_CELL_SUBSTRATE_ADHESION	-0.341954	0.0349132	-4.61475	0.000190488	0.00357442	0.760936
GOBP_MODULATION_OF_AGE_RELATED_BEHAVIORAL_DECLINE	-0.648539	-0.00520113	-4.61281	0.000191326	0.00358364	0.756692
GOBP_ALTERNATIVE_MRNA_SPLICING_VIA_SPLICEOSOME	-0.423329	0.0173495	-4.61017	0.000192469	0.00359855	0.75093
GOBP_ALDEHYDE_CATABOLIC_PROCESS	0.683166	-0.108765	4.60562	0.000194458	0.00362918	0.74099
GOBP_TRANSFORMING_GROWTH_FACTOR_BETA1_PRODUCTION	-0.67363	0.0406641	-4.60185	0.000196124	0.00364713	0.732741
GOBP_AUTOPHAGOSOME_ORGANIZATION	-0.281186	-0.00377649	-4.5824	0.000204937	0.00377041	0.690238
GOBP_RESPIRATORY_ELECTRON_TRANSPORT_CHAIN	0.535848	-0.0251102	4.5807	0.000205724	0.00377818	0.686531
GOBP_POSITIVE_REGULATION_OF_CHEMOKINE_C_C_MOTIF_LIGAND_5_PRODUCTION	-0.961532	0.000658151	-4.57725	0.000207336	0.00379179	0.678986
GOBP_PROTEIN_METHYLATION	-0.315776	0.0131271	-4.57527	0.000208266	0.00379792	0.67466
GOBP_HOMOTYPIC_CELL_CELL_ADHESION	-0.34191	0.00396638	-4.57375	0.000208984	0.00380317	0.671332
GOBP_MITOCHONDRIAL_TRANSLATION	0.461842	-0.0144655	4.57248	0.000209586	0.00380317	0.668553
GOBP_OXIDATIVE_PHOSPHORYLATION	0.549596	-0.0188706	4.57233	0.000209655	0.00380317	0.668232
GOBP_REGULATION_OF_HOMOTYPIC_CELL_CELL_ADHESION	-0.433896	0.0087003	-4.57108	0.00021025	0.00380609	0.665495
GOBP_NEGATIVE_REGULATION_OF_CATABOLIC_PROCESS	-0.288764	0.0151737	-4.57045	0.000210551	0.00380609	0.664108
GOBP_REGULATION_OF_CELLULAR_AMIDE_METABOLIC_PROCESS	-0.275747	-0.00280189	-4.56362	0.000213827	0.00384521	0.649181
GOBP_ACTOMYOSIN_STRUCTURE_ORGANIZATION	-0.32637	0.0123376	-4.56308	0.000214086	0.00384521	0.648012
GOBP_POSITIVE_REGULATION_OF_HYDROGEN_PEROXIDE_METABOLIC_PROCESS	0.824057	-0.0166388	4.56285	0.0002142	0.00384521	0.647497
GOBP_MRNA_ALTERNATIVE_POLYADENYLATION	-0.828361	0.0188619	-4.56081	0.000215189	0.00385627	0.643045
GOBP_POSTTRANSCRIPTIONAL_REGULATION_OF_GENE_EXPRESSION	-0.26459	-0.000774597	-4.55749	0.000216815	0.00387284	0.635768
GOBP_HEART_VALVE_DEVELOPMENT	-0.435296	0.0114221	-4.55739	0.000216861	0.00387284	0.635561
GOBP_REGULATION_OF_SREBP_SIGNALING_PATHWAY	-0.558101	0.0198097	-4.55623	0.000217431	0.00387633	0.633026
GOBP_NEGATIVE_REGULATION_OF_SIGNAL_TRANSDUCTION_BY_P53_CLASS_MEDIATOR	-0.48252	0.0116847	-4.55446	0.000218305	0.00388522	0.629148
GOBP_POSITIVE_REGULATION_OF_PROTEIN_MODIFICATION_PROCESS	-0.243841	0.0084437	-4.55305	0.000218999	0.0038909	0.626075
GOBP_DCMP_CATABOLIC_PROCESS	0.895981	-0.0213072	4.54811	0.000221464	0.00390788	0.615257
GOBP_DUMP_CATABOLIC_PROCESS	0.895981	-0.0213072	4.54811	0.000221464	0.00390788	0.615257
GOBP_PYRIMIDINE_NUCLEOSIDE_MONOPHOSPHATE_CATABOLIC_PROCESS	0.895981	-0.0213072	4.54811	0.000221464	0.00390788	0.615257
GOBP_UMP_CATABOLIC_PROCESS	0.895981	-0.0213072	4.54811	0.000221464	0.00390788	0.615257
GOBP_REGULATION_OF_GENE_EXPRESSION_EPIGENETIC	-0.400384	0.00480105	-4.54619	0.000222426	0.00391817	0.611068
GOBP_REGULATION_OF_INSULIN_LIKE_GROWTH_FACTOR_RECEPTOR_SIGNALING_PATHWAY	0.586142	0.0127085	4.54315	0.000223965	0.00393859	0.604402
GOBP_CRD_MEDIATED_MRNA_STABILIZATION	-0.636173	0.0196341	-4.53339	0.000228965	0.00400612	0.583057
GOBP_REGULATION_OF_RAS_PROTEIN_SIGNAL_TRANSDUCTION	-0.384496	0.0167215	-4.52723	0.000232179	0.00405256	0.569587
GOBP_REGULATION_OF_POSITIVE_CHEMOTAXIS	-0.524258	0.0210316	-4.52523	0.000233233	0.00405256	0.565206
GOBP_GLUCOSE_IMPORT	-0.32677	-0.0109341	-4.52467	0.000233532	0.00405256	0.563969
GOBP_POSITIVE_REGULATION_OF_CELLULAR_RESPONSE_TO_TRANSFORMING_GROWTH_FACTOR_BETA_STIMULUS	-0.519641	0.0228051	-4.52459	0.00023357	0.00405256	0.56381
GOBP_POSITIVE_REGULATION_OF_TRANSCRIPTION_BY_RNA_POLYMERASE_III	-0.627698	-0.000567753	-4.52458	0.000233576	0.00405256	0.563789
GOBP_CELLULAR_SODIUM_ION_HOMEOSTASIS	-0.464221	0.0256694	-4.52218	0.000234848	0.00406782	0.558536
GOBP_ANDROGEN_RECEPTOR_SIGNALING_PATHWAY	-0.348084	-0.0118961	-4.51948	0.00023629	0.00408596	0.552623
GOBP_TISSUE_MIGRATION	-0.308453	0.0168911	-4.51461	0.000238912	0.00411755	0.541957
GOBP_B_CELL_PROLIFERATION_INVOLVED_IN_IMMUNE_RESPONSE	-0.831872	-0.00633707	-4.5089	0.000242022	0.00416422	0.529457
GOBP_RAB_PROTEIN_SIGNAL_TRANSDUCTION	-0.366413	-0.0147442	-4.50766	0.000242702	0.00416901	0.526743
GOBP_POSITIVE_REGULATION_OF_B_CELL_DIFFERENTIATION	0.603644	0.00511846	4.5068	0.000243171	0.00417014	0.524878
GOBP_POSITIVE_REGULATION_OF_NLRP3_INFLAMMASOME_COMPLEX_ASSEMBLY	-0.588771	0.0414858	-4.50543	0.000243932	0.00417627	0.52186
GOBP_REGULATION_OF_ENDOTHELIAL_CELL_DIFFERENTIATION	-0.469329	0.0334554	-4.50387	0.000244792	0.00417791	0.518459
GOBP_3_UTR_MEDIATED_MRNA_DESTABILIZATION	-0.580548	0.0287941	-4.5038	0.000244834	0.00417791	0.518291
GOBP_POSITIVE_REGULATION_OF_CIRCADIAN_RHYTHM	-0.696852	0.0177494	-4.49949	0.000247233	0.0041981	0.508867
GOBP_POSITIVE_REGULATION_OF_NUCLEOBASE_CONTAINING_COMPOUND_METABOLIC_PROCESS	-0.263354	0.0071849	-4.49717	0.000248538	0.00420646	0.503782
GOBP_MORPHOGENESIS_OF_AN_EPITHELIAL_SHEET	-0.442486	0.0383574	-4.49444	0.000250078	0.00421661	0.497812
GOBP_DEOXYRIBONUCLEOSIDE_TRIPHOSPHATE_CATABOLIC_PROCESS	0.770385	-0.0141132	4.49395	0.000250359	0.00421661	0.496727
GOBP_RAS_PROTEIN_SIGNAL_TRANSDUCTION	-0.28177	0.0120904	-4.48957	0.000252853	0.0042392	0.487148
GOBP_PYRIMIDINE_NUCLEOSIDE_DIPHOSPHATE_BIOSYNTHETIC_PROCESS	0.555966	-0.0243156	4.48715	0.000254244	0.00424752	0.481845
GOBP_REGULATION_OF_BLOOD_BRAIN_BARRIER_PERMEABILITY	-0.661012	-0.0164543	-4.48104	0.00025779	0.0042929	0.468463
GOBP_POSTSYNAPTIC_DENSITY_PROTEIN_95_CLUSTERING	-0.68807	0.000886382	-4.47959	0.00025864	0.00430015	0.465282
GOBP_CIRCADIAN_REGULATION_OF_GENE_EXPRESSION	-0.345086	0.0213059	-4.47406	0.000261899	0.00434735	0.453184
GOBP_REGULATION_OF_LYMPHANGIOGENESIS	-0.597051	0.085441	-4.46794	0.000265558	0.00438001	0.439779
GOBP_NEGATIVE_REGULATION_OF_INTRACELLULAR_SIGNAL_TRANSDUCTION	-0.235299	0.00621357	-4.46637	0.000266505	0.00438295	0.436337
GOBP_NEGATIVE_REGULATION_OF_CHROMATIN_BINDING	-0.615231	0.0411819	-4.4655	0.00026703	0.00438295	0.434437
GOBP_REGULATION_OF_INTRACELLULAR_TRANSPORT	-0.247916	0.00745944	-4.46463	0.000267557	0.00438295	0.43253
GOBP_POSITIVE_REGULATION_OF_MAST_CELL_CHEMOTAXIS	-0.551042	-0.00375037	-4.46105	0.000269742	0.00439997	0.424675
GOBP_REGULATION_OF_MICROTUBULE_BASED_MOVEMENT	0.476836	-0.0200306	4.45321	0.000274578	0.00446594	0.407507
GOBP_ERBB_SIGNALING_PATHWAY	-0.363841	0.00144168	-4.45111	0.000275888	0.00447206	0.402909
GOBP_CELLULAR_RESPONSE_TO_PEPTIDE	-0.27453	0.0102377	-4.44916	0.00027711	0.00447785	0.398639
GOBP_SYMPATHETIC_NERVOUS_SYSTEM_DEVELOPMENT	-0.559878	0.0224205	-4.44452	0.000280046	0.00450422	0.388457
GOBP_REGULATION_OF_NITRIC_OXIDE_MEDIATED_SIGNAL_TRANSDUCTION	-0.912656	0.0398873	-4.44118	0.000282176	0.00453143	0.381139
GOBP_INSULIN_METABOLIC_PROCESS	-0.606235	0.0182657	-4.43285	0.000287558	0.0045965	0.362885
GOBP_REGULATION_OF_CELLULAR_RESPONSE_TO_TRANSFORMING_GROWTH_FACTOR_BETA_STIMULUS	-0.382202	0.0245654	-4.42852	0.0002904	0.00462053	0.353387
GOBP_REGULATION_OF_ENDOCYTOSIS	-0.281891	0.00296606	-4.42617	0.000291948	0.00463803	0.348253
GOBP_2FE_2S_CLUSTER_ASSEMBLY	0.727377	-0.205393	4.42497	0.000292745	0.00464357	0.34562
GOBP_NEGATIVE_REGULATION_OF_ACTIN_FILAMENT_DEPOLYMERIZATION	-0.324399	0.00987254	-4.42334	0.000293829	0.00464802	0.342049
GOBP_PEPTIDYL_LYSINE_MODIFICATION	-0.261629	-0.00161743	-4.4232	0.000293923	0.00464802	0.34174
GOBP_BMP_SIGNALING_PATHWAY_INVOLVED_IN_HEART_DEVELOPMENT	-0.574887	0.00294892	-4.42186	0.000294821	0.00465241	0.338795
GOBP_REGULATION_OF_GOLGI_ORGANIZATION	-0.481545	0.0126016	-4.41957	0.000296355	0.00466511	0.333781
GOBP_TUBULIN_COMPLEX_ASSEMBLY	0.78271	0.00479911	4.41036	0.000302613	0.0047439	0.313599
GOBP_RESPONSE_TO_INTERFERON_BETA	0.422418	-0.180062	4.41019	0.000302734	0.0047439	0.313214
GOBP_PROTEIN_TRIMERIZATION	0.443221	-0.00879753	4.40827	0.000304056	0.00475742	0.309005
GOBP_LONG_CHAIN_FATTY_ACID_IMPORT_ACROSS_PLASMA_MEMBRANE	-0.596722	0.0231503	-4.40267	0.000307944	0.00479624	0.296734
GOBP_CELLULAR_RESPONSE_TO_FOLLICLE_STIMULATING_HORMONE_STIMULUS	-0.565432	0.0571245	-4.40187	0.000308505	0.00479624	0.294978
GOBP_SULFUR_COMPOUND_CATABOLIC_PROCESS	0.451295	-0.0962284	4.40097	0.000309135	0.00479624	0.293005
GOBP_RIBONUCLEOPROTEIN_COMPLEX_DISASSEMBLY	-0.712575	0.00892993	-4.40047	0.00030949	0.00479624	0.291898
GOBP_HISTONE_H4_ACETYLATION	-0.380323	0.0193635	-4.40006	0.000309779	0.00479624	0.290998
GOBP_PROTEIN_LOCALIZATION_TO_PERINUCLEAR_REGION_OF_CYTOPLASM	-0.728431	0.0489871	-4.39881	0.000310654	0.00480262	0.288272
GOBP_MITOCHONDRIAL_DNA_REPLICATION	0.650008	-0.0195759	4.39665	0.000312184	0.00481908	0.283528
GOBP_INNATE_IMMUNE_RESPONSE_ACTIVATING_SIGNAL_TRANSDUCTION	-0.523016	0.0248121	-4.39599	0.000312649	0.00481908	0.282091
GOBP_MYOBLAST_FUSION	-0.480924	0.0118449	-4.39525	0.000313175	0.00482001	0.280468
GOBP_POSITIVE_REGULATION_OF_TRANSFORMING_GROWTH_FACTOR_BETA_PRODUCTION	-0.440676	0.0237746	-4.38812	0.000318287	0.00489143	0.264832
GOBP_NEGATIVE_REGULATION_OF_LYMPHOCYTE_MIGRATION	-0.718976	0.000501431	-4.38413	0.000321186	0.00492137	0.256078
GOBP_MITOCHONDRIAL_ELECTRON_TRANSPORT_NADH_TO_UBIQUINONE	0.627664	-0.0132667	4.37745	0.000326096	0.00497452	0.24143
GOBP_VESICLE_TARGETING	-0.325218	0.00251738	-4.37587	0.000327267	0.00498067	0.23797
GOBP_MAST_CELL_CYTOKINE_PRODUCTION	-0.635322	0.071531	-4.37458	0.000328233	0.00498067	0.235123
GOBP_HISTONE_H4_K16_ACETYLATION	-0.452929	0.0074662	-4.37432	0.000328422	0.00498067	0.234567
GOBP_REGULATION_OF_VASCULAR_ASSOCIATED_SMOOTH_MUSCLE_CONTRACTION	-0.772115	-0.00624831	-4.37216	0.000330039	0.0049938	0.229826
GOBP_ACTIVATION_OF_CYSTEINE_TYPE_ENDOPEPTIDASE_ACTIVITY_INVOLVED_IN_APOPTOTIC_PROCESS_BY_CYTOCHROME_C	0.694971	-0.00795632	4.37165	0.000330424	0.0049938	0.2287
GOBP_NITRIC_OXIDE_MEDIATED_SIGNAL_TRANSDUCTION	-0.472068	0.0115762	-4.36795	0.00033321	0.0050171	0.220594
GOBP_GLUTAMATE_HOMEOSTASIS	-0.761122	0.0268592	-4.3672	0.000333778	0.0050171	0.218948
GOBP_CELL_PROLIFERATION_IN_FOREBRAIN	-0.442031	0.0109328	-4.36663	0.000334215	0.0050171	0.217687
GOBP_POSITIVE_REGULATION_OF_GTPASE_ACTIVITY	-0.306508	0.00220905	-4.36429	0.000335995	0.00502224	0.212558
GOBP_GROWTH_HORMONE_SECRETION	-0.646381	-0.000634803	-4.36417	0.000336081	0.00502224	0.212311
GOBP_POSITIVE_REGULATION_OF_LIPOPOLYSACCHARIDE_MEDIATED_SIGNALING_PATHWAY	-0.813575	-0.0343859	-4.36326	0.000336784	0.00502224	0.210294
GOBP_REGULATION_OF_MICROTUBULE_BINDING	-0.507034	-0.000866296	-4.36277	0.000337153	0.00502224	0.209236
GOBP_BASE_EXCISION_REPAIR	0.388047	-0.0158949	4.36233	0.000337496	0.00502224	0.208255
GOBP_EOSINOPHIL_DIFFERENTIATION	-0.819212	0.0212482	-4.36173	0.000337952	0.00502224	0.206952
GOBP_REGULATION_OF_NEUROTROPHIN_TRK_RECEPTOR_SIGNALING_PATHWAY	-0.604595	0.0207106	-4.36056	0.000338853	0.00502842	0.204381
GOBP_DNA_DEAMINATION	0.623769	-0.128368	4.35855	0.000340404	0.00504422	0.199972
GOBP_HISTONE_H3_K4_MONOMETHYLATION	-0.825018	0.00799004	-4.35479	0.000343322	0.0050713	0.191732
GOBP_REGULATION_OF_HISTONE_H3_K4_METHYLATION	-0.425336	0.02284	-4.35431	0.000343701	0.0050713	0.190669
GOBP_REGULATION_OF_3_UTR_MEDIATED_MRNA_STABILIZATION	-0.898465	0.0105178	-4.34769	0.000348906	0.00513348	0.176158
GOBP_FRUCTOSE_2_6_BISPHOSPHATE_METABOLIC_PROCESS	-0.751316	0.00963121	-4.34637	0.000349958	0.00513437	0.173251
GOBP_PROCESS_UTILIZING_AUTOPHAGIC_MECHANISM	-0.21028	0.00620624	-4.34432	0.000351593	0.00515106	0.168754
GOBP_RESPONSE_TO_INSULIN	-0.309155	0.00717042	-4.34244	0.000353102	0.00516586	0.16462
GOBP_NEGATIVE_REGULATION_OF_ACTIN_FILAMENT_POLYMERIZATION	-0.320183	0.00567407	-4.33983	0.000355198	0.00517751	0.158906
GOBP_PROTEIN_TARGETING_TO_LYSOSOME	-0.34429	0.0316927	-4.33673	0.000357708	0.00519547	0.15211
GOBP_CEREBROSPINAL_FLUID_CIRCULATION	0.646345	-0.0150922	4.33621	0.000358136	0.00519547	0.150957
GOBP_VERY_LOW_DENSITY_LIPOPROTEIN_PARTICLE_ASSEMBLY	-0.540692	-0.00130148	-4.33409	0.000359865	0.00520779	0.146307
GOBP_NEGATIVE_REGULATION_OF_DEFENSE_RESPONSE_TO_BACTERIUM	-0.77093	0.0585215	-4.33394	0.00035999	0.00520779	0.145972
GOBP_STRESS_FIBER_ASSEMBLY	-0.33357	0.0106107	-4.33211	0.000361487	0.00521175	0.141968
GOBP_POSITIVE_REGULATION_OF_FATTY_ACID_OXIDATION	-0.71326	0.0305033	-4.32817	0.000364739	0.00521175	0.133323
GOBP_POSITIVE_REGULATION_OF_PROTEIN_ACETYLATION	-0.434449	0.024001	-4.32762	0.0003652	0.00521175	0.132106
GOBP_CELLULAR_RESPONSE_TO_GAMMA_RADIATION	0.394859	0.00699566	4.32656	0.000366073	0.00521175	0.129799
GOBP_RESPONSE_TO_PEPTIDE_HORMONE	-0.26645	0.00599727	-4.3263	0.000366292	0.00521175	0.129223
GOBP_REGULATION_OF_INTRACELLULAR_PROTEIN_TRANSPORT	-0.26321	0.00682769	-4.32528	0.000367141	0.00521175	0.126989
GOBP_HISTONE_LYSINE_DEMETHYLATION	-0.693281	0.00639023	-4.32471	0.000367619	0.00521175	0.125733
GOBP_NEGATIVE_REGULATION_OF_EPITHELIAL_CELL_MIGRATION	-0.287535	0.0152978	-4.32419	0.000368054	0.00521175	0.124592
GOBP_CORTICOSTEROID_RECEPTOR_SIGNALING_PATHWAY	-0.498834	0.0564435	-4.32353	0.000368612	0.00521175	0.123129
GOBP_TRANS_SYNAPTIC_SIGNALING_MODULATING_SYNAPTIC_TRANSMISSION	-0.545955	0.0124697	-4.32312	0.000368953	0.00521175	0.122238
GOBP_NEGATIVE_REGULATION_OF_VASCULAR_ASSOCIATED_SMOOTH_MUSCLE_CELL_MIGRATION	-0.644385	0.0221042	-4.32249	0.000369483	0.00521175	0.120852
GOBP_CHLORIDE_TRANSMEMBRANE_TRANSPORT	-0.506944	0.0285757	-4.32223	0.0003697	0.00521175	0.120287
GOBP_REGULATION_OF_TRANSFORMING_GROWTH_FACTOR_BETA1_PRODUCTION	-0.666769	0.0352716	-4.32216	0.000369754	0.00521175	0.120144
GOBP_CARDIAC_MUSCLE_CELL_CARDIAC_MUSCLE_CELL_ADHESION	-0.727468	0.067538	-4.31625	0.000374764	0.00526061	0.107155
GOBP_REGULATION_OF_PROTEIN_IMPORT	-0.383875	-0.0154323	-4.31609	0.000374901	0.00526061	0.106805
GOBP_REGULATION_OF_MUCUS_SECRETION	0.61574	0.011901	4.315	0.000375831	0.00526061	0.104414
GOBP_MITOCHONDRIAL_ATP_SYNTHESIS_COUPLED_PROTON_TRANSPORT	0.783795	0.0122731	4.31333	0.000377261	0.00527351	0.100748
GOBP_REGULATION_OF_SULFUR_METABOLIC_PROCESS	-0.609631	0.0123726	-4.30978	0.000380313	0.00530641	0.0929733
GOBP_REGULATION_OF_GENETIC_IMPRINTING	-0.68062	0.040784	-4.30941	0.000380639	0.00530641	0.092146
GOBP_PROTEIN_LOCALIZATION_TO_NUCLEUS	-0.247254	-0.0305087	-4.3039	0.000385439	0.00535889	0.0800555
GOBP_NEGATIVE_REGULATION_OF_CYTOSKELETON_ORGANIZATION	-0.364332	0.00991696	-4.30215	0.000386974	0.00537294	0.076219
GOBP_DEDIFFERENTIATION	-0.820619	-0.0200702	-4.3011	0.000387896	0.00537294	0.0739224
GOBP_REGULATION_OF_HISTONE_H3_K36_METHYLATION	-0.865991	0.0594511	-4.30098	0.000388005	0.00537294	0.0736517
GOBP_POSITIVE_REGULATION_OF_PROTEIN_IMPORT	-0.358415	0.0149241	-4.29962	0.000389204	0.00538234	0.0706753
GOBP_MITOCHONDRIAL_GENE_EXPRESSION	0.377103	-0.00417205	4.29576	0.000392641	0.00540821	0.0621919
GOBP_REGULATION_OF_SMALL_GTPASE_MEDIATED_SIGNAL_TRANSDUCTION	-0.390658	0.0117093	-4.29281	0.000395284	0.00543296	0.0557181
GOBP_REGULATION_OF_MODIFICATION_OF_POSTSYNAPTIC_STRUCTURE	-0.665621	0.00251428	-4.28761	0.000399988	0.00547845	0.0443068
GOBP_POSITIVE_REGULATION_OF_COAGULATION	-0.394149	0.0210755	-4.28717	0.000400385	0.00547845	0.0433483
GOBP_PLATELET_DERIVED_GROWTH_FACTOR_RECEPTOR_SIGNALING_PATHWAY	-0.493752	0.0239274	-4.28593	0.000401522	0.00548676	0.0406139
GOBP_FC_RECEPTOR_SIGNALING_PATHWAY	-0.42202	0.0160262	-4.28238	0.000404774	0.00552391	0.0328306
GOBP_REGULATION_OF_GRANULOCYTE_DIFFERENTIATION	-0.648037	0.0584977	-4.28097	0.000406076	0.00553439	0.0297319
GOBP_CELL_MATRIX_ADHESION	-0.340091	0.0251628	-4.27908	0.000407821	0.0055439	0.0255968
GOBP_NEGATIVE_REGULATION_OF_CELL_VOLUME	-0.835581	0.00131792	-4.27827	0.000408578	0.0055439	0.0238086
GOBP_LYMPHOCYTE_AGGREGATION	-0.844084	0.0481419	-4.27795	0.000408879	0.0055439	0.0230967
GOBP_REGULATION_OF_PHOSPHOLIPID_BIOSYNTHETIC_PROCESS	-0.490061	0.0253895	-4.27775	0.000409064	0.0055439	0.0226602
GOBP_ASPARTATE_FAMILY_AMINO_ACID_CATABOLIC_PROCESS	0.4922	-0.0143516	4.27733	0.00040945	0.0055439	0.0217513
GOBP_SNRNA_TRANSCRIPTION_BY_RNA_POLYMERASE_II	-0.451971	0.0269922	-4.27675	0.000409993	0.005544	0.0204732
GOBP_RIBONUCLEOPROTEIN_COMPLEX_LOCALIZATION	-0.616668	0.0258244	-4.27552	0.000411141	0.00554724	0.0177743
GOBP_POSITIVE_REGULATION_OF_NUCLEOCYTOPLASMIC_TRANSPORT	-0.338784	0.0161963	-4.27519	0.00041145	0.00554724	0.0170511
GOBP_MIRNA_CATABOLIC_PROCESS	-0.54076	0.00906476	-4.27478	0.000411839	0.00554724	0.0161397
GOBP_INTERMEMBRANE_LIPID_TRANSFER	-0.426734	0.0178342	-4.26954	0.000416776	0.00559918	0.004643
GOBP_CELLULAR_RESPONSE_TO_HISTAMINE	-1.00897	-0.0154348	-4.26677	0.000419409	0.00562618	-0.00143038
GOBP_REGULATION_OF_CELL_MORPHOGENESIS_INVOLVED_IN_DIFFERENTIATION	-0.345791	0.0267176	-4.26523	0.000420888	0.00562618	-0.00482515
GOBP_POST_CHAPERONIN_TUBULIN_FOLDING_PATHWAY	0.821025	-0.0392744	4.26515	0.000420959	0.00562618	-0.00498753
GOBP_RESPONSE_TO_UV_A	-0.564713	0.0132552	-4.26183	0.000424148	0.00564767	-0.0122687
GOBP_RESPONSE_TO_LIPOTEICHOIC_ACID	-0.568845	0.0296807	-4.26017	0.000425756	0.00565863	-0.0159176
GOBP_LONG_TERM_SYNAPTIC_POTENTIATION	-0.336304	0.00224769	-4.2598	0.000426118	0.00565863	-0.0167369
GOBP_REGULATION_OF_TRANSCRIPTION_FROM_RNA_POLYMERASE_II_PROMOTER_IN_RESPONSE_TO_OXIDATIVE_STRESS	-0.566885	0.0339438	-4.2562	0.000429621	0.00568983	-0.0246327
GOBP_VITAMIN_D_RECEPTOR_SIGNALING_PATHWAY	-0.479593	0.0499157	-4.25457	0.000431217	0.00569713	-0.0282102
GOBP_ETHANOL_CATABOLIC_PROCESS	0.285883	-0.672473	4.25284	0.000432916	0.00570502	-0.032003
GOBP_PRIMARY_ALCOHOL_CATABOLIC_PROCESS	0.285883	-0.672473	4.25284	0.000432916	0.00570502	-0.032003
GOBP_PHOSPHATIDYLINOSITOL_3_KINASE_SIGNALING	-0.362142	0.019868	-4.25212	0.000433633	0.00570721	-0.033599
GOBP_NEUROTROPHIN_SIGNALING_PATHWAY	-0.383414	0.013824	-4.24455	0.000441171	0.0057917	-0.0502185
GOBP_OLIGOSACCHARIDE_METABOLIC_PROCESS	0.324631	-0.0995529	4.24396	0.000441765	0.00579216	-0.0515162
GOBP_REGULATION_OF_EMBRYONIC_DEVELOPMENT	-0.307062	0.0156481	-4.24241	0.000443325	0.00579908	-0.0549152
GOBP_PRODUCTION_OF_MOLECULAR_MEDIATOR_INVOLVED_IN_INFLAMMATORY_RESPONSE	-0.283424	0.032703	-4.24232	0.000443413	0.00579908	-0.0551071
GOBP_NEGATIVE_REGULATION_OF_DNA_DAMAGE_RESPONSE_SIGNAL_TRANSDUCTION_BY_P53_CLASS_MEDIATOR	-0.551731	0.0350383	-4.23958	0.000446192	0.00582807	-0.0611325
GOBP_CELLULAR_RESPIRATION	0.424861	-0.0136895	4.23536	0.000450491	0.0058768	-0.0703772
GOBP_REGULATION_OF_LIPID_KINASE_ACTIVITY	-0.415074	0.0313075	-4.23373	0.000452166	0.00589123	-0.0739557
GOBP_NEGATIVE_REGULATION_OF_VASOCONSTRICTION	-0.725049	0.0246344	-4.23278	0.000453148	0.00589661	-0.0760473
GOBP_NEURON_NEURON_SYNAPTIC_TRANSMISSION	-0.974138	0.0219759	-4.23207	0.000453883	0.00589878	-0.0776119
GOBP_ESTABLISHMENT_OR_MAINTENANCE_OF_CELL_POLARITY	-0.315392	0.00391442	-4.22984	0.000456197	0.00591615	-0.0825149
GOBP_REGULATION_OF_PROTEIN_ACETYLATION	-0.29473	0.012924	-4.22968	0.000456362	0.00591615	-0.082864
GOBP_CELLULAR_RESPONSE_TO_TESTOSTERONE_STIMULUS	-0.621504	0.0286368	-4.22872	0.000457363	0.0059217	-0.0849748
GOBP_REGULATION_OF_MRNA_SPLICING_VIA_SPLICEOSOME	-0.366916	0.00375853	-4.22623	0.000459962	0.00593658	-0.0904384
GOBP_REGULATION_OF_PROTEIN_SERINE_THREONINE_KINASE_ACTIVITY	-0.241223	-0.00278964	-4.2224	0.000463983	0.00596396	-0.0988321
GOBP_R_LOOP_DISASSEMBLY	-0.699221	-0.0151906	-4.22231	0.000464081	0.00596396	-0.0990341
GOBP_BEHAVIORAL_RESPONSE_TO_COCAINE	0.426229	0.0145505	4.22172	0.000464707	0.0059646	-0.100335
GOBP_POSITIVE_REGULATION_OF_AUTOPHAGY	-0.267579	0.0136439	-4.22089	0.000465582	0.0059676	-0.102148
GOBP_POSITIVE_REGULATION_OF_MRNA_3_END_PROCESSING	-0.448253	0.0146806	-4.22041	0.000466092	0.0059676	-0.103205
GOBP_POSITIVE_REGULATION_OF_BLOOD_BRAIN_BARRIER_PERMEABILITY	-0.691262	-0.000590469	-4.21673	0.000470017	0.006003	-0.111288
GOBP_CARBOHYDRATE_TRANSPORT	-0.268194	-0.0016163	-4.21586	0.000470946	0.00600549	-0.113191
GOBP_POSITIVE_REGULATION_OF_CELLULAR_COMPONENT_ORGANIZATION	-0.233955	0.00148742	-4.21547	0.000471371	0.00600549	-0.114062
GOBP_POSITIVE_REGULATION_OF_ORGANELLE_ASSEMBLY	-0.404678	0.0114581	-4.21482	0.000472063	0.00600691	-0.115475
GOBP_POSITIVE_REGULATION_OF_VACUOLE_ORGANIZATION	-0.438828	0.0217951	-4.21039	0.000476852	0.00606041	-0.125206
GOBP_NADP_METABOLIC_PROCESS	0.377923	-0.0242609	4.20981	0.000477485	0.00606102	-0.126486
GOBP_PEPTIDYL_TYROSINE_AUTOPHOSPHORYLATION	-0.578896	-0.00724695	-4.2055	0.000482197	0.00611334	-0.135952
GOBP_SNRNA_TRANSCRIPTION_BY_RNA_POLYMERASE_III	-0.535314	0.035316	-4.20453	0.000483262	0.00611424	-0.138078
GOBP_HEPARAN_SULFATE_PROTEOGLYCAN_BIOSYNTHETIC_PROCESS_POLYSACCHARIDE_CHAIN_BIOSYNTHETIC_PROCESS	-0.578248	0.0248726	-4.20436	0.000483449	0.00611424	-0.13845
GOBP_NEGATIVE_REGULATION_OF_LENS_FIBER_CELL_DIFFERENTIATION	-0.699713	0.0372505	-4.20266	0.000485322	0.0061231	-0.142178
GOBP_REGULATION_OF_MRNA_BINDING	-0.827616	0.0266308	-4.20041	0.000487816	0.0061231	-0.147119
GOBP_2_OXOGLUTARATE_METABOLIC_PROCESS	0.621975	-0.0123266	4.20017	0.000488086	0.0061231	-0.147652
GOBP_REGULATION_OF_PROTEIN_DEPOLYMERIZATION	-0.341344	0.0155379	-4.19933	0.000489022	0.0061231	-0.1495
GOBP_REGULATION_OF_PHOSPHATIDYLINOSITOL_3_KINASE_ACTIVITY	-0.432646	0.037635	-4.19927	0.000489086	0.0061231	-0.149626
GOBP_TAIL_ANCHORED_MEMBRANE_PROTEIN_INSERTION_INTO_ER_MEMBRANE	0.454372	0.0122376	4.19878	0.000489635	0.0061231	-0.150708
GOBP_POSITIVE_REGULATION_OF_NEURON_APOPTOTIC_PROCESS	-0.306398	0.0102134	-4.19872	0.000489702	0.0061231	-0.150838
GOBP_SODIUM_ION_HOMEOSTASIS	-0.260727	-0.00202546	-4.19828	0.00049019	0.0061231	-0.151799
GOBP_RETROGRADE_TRANSPORT_ENDOSOME_TO_GOLGI	-0.265947	-0.0328149	-4.19768	0.000490854	0.0061231	-0.153104
GOBP_ANTIVIRAL_INNATE_IMMUNE_RESPONSE	0.557085	-0.037452	4.19385	0.00049516	0.00615711	-0.161523
GOBP_ATP_BIOSYNTHETIC_PROCESS	0.490756	-0.0273715	4.19228	0.000496931	0.00616433	-0.164964
GOBP_REGULATION_OF_MEIOTIC_CELL_CYCLE_PHASE_TRANSITION	0.578987	-0.0562382	4.19053	0.000498914	0.00618152	-0.168801
GOBP_POSITIVE_REGULATION_OF_SMALL_GTPASE_MEDIATED_SIGNAL_TRANSDUCTION	-0.491862	0.0221844	-4.18703	0.000502916	0.00621219	-0.176501
GOBP_REGULATION_OF_ARP2_3_COMPLEX_MEDIATED_ACTIN_NUCLEATION	-0.487561	0.0085549	-4.18466	0.000505637	0.00623198	-0.181703
GOBP_POSITIVE_REGULATION_OF_TRANSCRIPTION_BY_RNA_POLYMERASE_II	-0.315565	0.0153834	-4.18435	0.000505995	0.00623198	-0.182384
GOBP_VESICLE_CYTOSKELETAL_TRAFFICKING	-0.421697	0.00957523	-4.18249	0.000508142	0.00623618	-0.186465
GOBP_REGULATION_OF_CHROMATIN_BINDING	-0.347947	0.0114621	-4.18084	0.000510061	0.00625032	-0.190097
GOBP_POSITIVE_REGULATION_OF_ACTIN_FILAMENT_POLYMERIZATION	-0.397396	0.00477408	-4.17982	0.000511246	0.00625204	-0.192333
GOBP_KYNURENINE_METABOLIC_PROCESS	0.613002	-0.18621	4.1792	0.00051197	0.00625352	-0.193697
GOBP_REGULATION_OF_RIG_I_SIGNALING_PATHWAY	-0.444526	0.00407832	-4.17548	0.000516322	0.00629049	-0.201854
GOBP_REGULATION_OF_ANTIMICROBIAL_HUMORAL_RESPONSE	0.677526	-0.064299	4.16579	0.000527845	0.00640964	-0.223124
GOBP_RIBONUCLEOSIDE_TRIPHOSPHATE_BIOSYNTHETIC_PROCESS	0.461683	-0.0269286	4.16519	0.000528569	0.00641091	-0.224443
GOBP_NADPH_OXIDATION	0.646543	-0.0132025	4.16356	0.000530541	0.0064273	-0.228031
GOBP_STEM_CELL_DIFFERENTIATION	-0.313697	0.0313051	-4.16263	0.000531668	0.00643343	-0.230077
GOBP_SODIUM_ION_EXPORT_ACROSS_PLASMA_MEMBRANE	-0.485791	0.0144968	-4.15504	0.000540943	0.00653041	-0.24674
GOBP_AXONEME_ASSEMBLY	0.324933	-0.0258084	4.15293	0.000543549	0.00655423	-0.25137
GOBP_RESPONSE_TO_PEPTIDE	-0.246276	0.00686062	-4.15036	0.000546741	0.00657063	-0.25701
GOBP_NEGATIVE_REGULATION_OF_CHEMOKINE_C_X_C_MOTIF_LIGAND_2_PRODUCTION	0.873853	-0.0411548	4.1503	0.000546812	0.00657063	-0.257136
GOBP_NEGATIVE_REGULATION_OF_PEPTIDYL_SERINE_PHOSPHORYLATION	0.345701	0.0104889	4.14826	0.000549361	0.00659361	-0.261616
GOBP_CARDIOBLAST_DIFFERENTIATION	-0.484354	0.0210273	-4.14362	0.000555203	0.00664064	-0.271806
GOBP_CARBOHYDRATE_TRANSMEMBRANE_TRANSPORT	-0.29308	-0.00985714	-4.14196	0.000557308	0.00665813	-0.275452
GOBP_POSITIVE_REGULATION_OF_TRANSFORMING_GROWTH_FACTOR_BETA1_PRODUCTION	-0.763684	0.0633431	-4.14003	0.000559762	0.00667974	-0.279684
GOBP_PHOSPHORYLATION	-0.225804	0.00142081	-4.13679	0.000563915	0.00672156	-0.286805
GOBP_MONOUBIQUITINATED_PROTEIN_DEUBIQUITINATION	-0.378848	0.0117549	-4.13482	0.000566455	0.00673633	-0.291133
GOBP_SPLICEOSOMAL_SNRNP_ASSEMBLY	0.437963	-0.0370165	4.13332	0.000568386	0.00675154	-0.294411
GOBP_POSITIVE_REGULATION_OF_PROTEIN_LOCALIZATION_TO_CELL_CORTEX	-0.587029	0.0615436	-4.13108	0.000571299	0.00676793	-0.299335
GOBP_POSITIVE_REGULATION_OF_3_UTR_MEDIATED_MRNA_STABILIZATION	-0.868039	-0.0201437	-4.13075	0.000571726	0.00676793	-0.300053
GOBP_NEGATIVE_REGULATION_OF_CELL_SUBSTRATE_JUNCTION_ORGANIZATION	-0.471969	0.00994123	-4.12926	0.000573673	0.00678322	-0.303328
GOBP_ELECTRON_TRANSPORT_CHAIN	0.477844	-0.0264407	4.1269	0.000576772	0.00680554	-0.308518
GOBP_OLFACTORY_NERVE_DEVELOPMENT	-0.950614	-0.043315	-4.12397	0.000580633	0.00684209	-0.314942
GOBP_POLYSACCHARIDE_BIOSYNTHETIC_PROCESS	-0.324957	0.0387907	-4.1165	0.00059061	0.00693599	-0.331351
GOBP_POSITIVE_REGULATION_OF_GLUCOSE_IMPORT	-0.458748	-0.00496557	-4.11595	0.000591344	0.00693674	-0.332546
GOBP_REGULATION_OF_PROTEIN_KINASE_C_ACTIVITY	-0.675789	0.00698508	-4.11405	0.000593919	0.00694529	-0.33673
GOBP_POSITIVE_REGULATION_OF_NITRIC_OXIDE_MEDIATED_SIGNAL_TRANSDUCTION	-1.06235	-0.000730551	-4.11377	0.000594297	0.00694529	-0.337343
GOBP_NEGATIVE_REGULATION_OF_CARDIAC_MUSCLE_TISSUE_GROWTH	-0.479322	0.0116268	-4.11343	0.000594755	0.00694529	-0.338085
GOBP_AMINO_ACID_SALVAGE	0.681835	-0.031718	4.11097	0.000598099	0.00696862	-0.343483
GOBP_L_METHIONINE_SALVAGE_FROM_METHYLTHIOADENOSINE	0.681835	-0.031718	4.11097	0.000598099	0.00696862	-0.343483
GOBP_HISTONE_H3_K14_ACETYLATION	-0.411169	0.00534891	-4.10859	0.000601352	0.00699865	-0.348706
GOBP_FUCOSE_METABOLIC_PROCESS	0.520002	-0.109501	4.10794	0.000602242	0.00700115	-0.350132
GOBP_RESPONSE_TO_INTERLEUKIN_6	-0.313419	0.00579608	-4.10594	0.000605002	0.00701395	-0.354533
GOBP_POSITIVE_REGULATION_OF_ENDOTHELIAL_CELL_DIFFERENTIATION	-0.537998	0.0525712	-4.10567	0.000605375	0.00701395	-0.355127
GOBP_INOSITOL_LIPID_MEDIATED_SIGNALING	-0.330833	0.0235549	-4.10349	0.00060838	0.00704089	-0.359894
GOBP_POSITIVE_REGULATION_OF_NUCLEOBASE_CONTAINING_COMPOUND_TRANSPORT	-0.637459	-0.0283805	-4.0994	0.000614085	0.00709108	-0.368882
GOBP_POSITIVE_REGULATION_OF_RNA_EXPORT_FROM_NUCLEUS	-0.637459	-0.0283805	-4.0994	0.000614085	0.00709108	-0.368882
GOBP_REGULATION_OF_HOMOPHILIC_CELL_ADHESION	-0.882975	0.0726205	-4.09885	0.000614849	0.00709199	-0.370079
GOBP_ACTIN_FILAMENT_DEPOLYMERIZATION	-0.28999	0.0114467	-4.09732	0.000617008	0.00710897	-0.373453
GOBP_BASE_EXCISION_REPAIR_GAP_FILLING	0.476098	-0.00610979	4.09147	0.000625293	0.00718025	-0.386294
GOBP_POSITIVE_REGULATION_OF_CARDIAC_MUSCLE_CONTRACTION	0.739065	-0.0145188	4.09051	0.000626661	0.00718025	-0.388398
GOBP_TRANSFORMING_GROWTH_FACTOR_BETA_RECEPTOR_SIGNALING_PATHWAY	-0.339962	0.0272395	-4.08737	0.000631161	0.00722383	-0.395286
GOBP_FAS_SIGNALING_PATHWAY	-0.57415	-0.0370885	-4.08442	0.000635417	0.00726451	-0.401755
GOBP_NEGATIVE_REGULATION_OF_PROTEASOMAL_UBIQUITIN_DEPENDENT_PROTEIN_CATABOLIC_PROCESS	-0.436529	-0.0151075	-4.08326	0.000637097	0.00727569	-0.404297
GOBP_REGULATION_OF_ACTIN_FILAMENT_ORGANIZATION	-0.256634	0.0138692	-4.08164	0.000639458	0.00728658	-0.407858
GOBP_PROTEIN_IMPORT	-0.250882	-0.0576172	-4.08043	0.000641225	0.00729869	-0.410515
GOBP_AMINO_SUGAR_CATABOLIC_PROCESS	0.466456	0.0163798	4.07962	0.000642411	0.00730198	-0.412293
GOBP_REGULATION_OF_RECEPTOR_MEDIATED_ENDOCYTOSIS	-0.294522	0.00557234	-4.07927	0.000642924	0.00730198	-0.413061
GOBP_HEMOSTASIS	-0.260307	0.00421216	-4.07594	0.000647822	0.00731948	-0.420367
GOBP_NEGATIVE_REGULATION_OF_FATTY_ACID_BIOSYNTHETIC_PROCESS	-0.459268	-0.00913418	-4.07582	0.000647998	0.00731948	-0.420628
GOBP_PEPTIDYL_GLUTAMIC_ACID_MODIFICATION	0.474026	-0.0224464	4.07482	0.000649488	0.00732832	-0.422838
GOBP_REGULATION_OF_ORGANELLE_TRANSPORT_ALONG_MICROTUBULE	0.555197	-0.0498162	4.07316	0.000651942	0.00734106	-0.426469
GOBP_ESTABLISHMENT_OF_CELL_POLARITY	-0.347025	0.00599826	-4.06722	0.000660841	0.0073905	-0.439517
GOBP_NEGATIVE_REGULATION_OF_INTRACELLULAR_STEROID_HORMONE_RECEPTOR_SIGNALING_PATHWAY	-0.434687	0.0446843	-4.06693	0.000661268	0.0073905	-0.440139
GOBP_NEGATIVE_REGULATION_OF_CELL_AGING	-0.368868	0.00766399	-4.06683	0.00066142	0.0073905	-0.44036
GOBP_PHOSPHORYLATION_OF_RNA_POLYMERASE_II_C_TERMINAL_DOMAIN	-0.500122	0.0139238	-4.06584	0.000662916	0.00739663	-0.442534
GOBP_LIPOPROTEIN_LOCALIZATION	-0.656579	0.0378488	-4.06552	0.000663397	0.00739663	-0.443232
GOBP_POSITIVE_REGULATION_OF_TRANSCRIPTION_FROM_RNA_POLYMERASE_II_PROMOTER_INVOLVED_IN_CELLULAR_RESPONSE_TO_CHEMICAL_STIMULUS	-0.368527	0.012546	-4.06446	0.000665011	0.00740665	-0.445572
GOBP_DEOXYRIBOSE_PHOSPHATE_CATABOLIC_PROCESS	0.492322	-0.0245653	4.06281	0.000667515	0.00742228	-0.449187
GOBP_POSITIVE_REGULATION_OF_STEM_CELL_POPULATION_MAINTENANCE	-0.705478	0.02613	-4.06259	0.000667847	0.00742228	-0.449666
GOBP_NEGATIVE_REGULATION_OF_GRANULOCYTE_DIFFERENTIATION	-0.832628	0.055789	-4.0621	0.000668603	0.00742271	-0.450755
GOBP_RNA_INTERFERENCE	-0.511886	-0.0108491	-4.06153	0.00066947	0.00742438	-0.452002
GOBP_HETEROCHROMATIN_ORGANIZATION	-0.358806	0.003452	-4.05983	0.000672072	0.0074433	-0.455735
GOBP_RESPONSE_TO_VITAMIN_D	-0.415555	0.025946	-4.0589	0.000673492	0.00744507	-0.457766
GOBP_SERTOLI_CELL_DIFFERENTIATION	-0.41909	0.00506216	-4.05833	0.00067437	0.00744683	-0.45902
GOBP_REGULATION_OF_NUCLEOTIDE_BINDING_OLIGOMERIZATION_DOMAIN_CONTAINING_SIGNALING_PATHWAY	-0.434031	-0.109511	-4.05595	0.000678047	0.00746356	-0.464253
GOBP_ERYTHROCYTE_DEVELOPMENT	-0.351039	0.0104851	-4.05502	0.000679482	0.00747142	-0.466287
GOBP_ADENOHYPOPHYSIS_DEVELOPMENT	0.62053	-0.00954076	4.0509	0.000685889	0.00752589	-0.475318
GOBP_SEQUESTERING_OF_BMP_IN_EXTRACELLULAR_MATRIX	0.778505	-0.0617651	4.05011	0.000687128	0.0075315	-0.477054
GOBP_POSITIVE_REGULATION_OF_CELL_MIGRATION_INVOLVED_IN_SPROUTING_ANGIOGENESIS	-0.395574	0.0006743	-4.04861	0.000689481	0.00753717	-0.480344
GOBP_REGULATION_OF_PROTEIN_POLYMERIZATION	-0.249352	-0.00554581	-4.04791	0.000690586	0.0075375	-0.481884
GOBP_ACROSOME_ASSEMBLY	-0.460243	0.0158377	-4.04627	0.00069317	0.00754979	-0.485477
GOBP_ELASTIN_METABOLIC_PROCESS	-0.577615	0.0107882	-4.04421	0.000696444	0.00757748	-0.490011
GOBP_HISTONE_H4_DEACETYLATION	-0.526199	-0.0191571	-4.04312	0.000698178	0.00758838	-0.492404
GOBP_AMINO_ACID_BETAINE_METABOLIC_PROCESS	0.335157	-0.00923591	4.0351	0.000711058	0.00770412	-0.509989
GOBP_REGULATION_OF_RHO_PROTEIN_SIGNAL_TRANSDUCTION	-0.374953	0.027684	-4.03298	0.000714504	0.00772035	-0.514641
GOBP_POSITIVE_REGULATION_OF_TRANSMISSION_OF_NERVE_IMPULSE	-0.79532	0.0720057	-4.03158	0.000716794	0.00772944	-0.517719
GOBP_NEGATIVE_REGULATION_OF_SECONDARY_METABOLITE_BIOSYNTHETIC_PROCESS	-0.921655	0.0257698	-4.03052	0.000718524	0.00773646	-0.520038
GOBP_REGULATION_OF_LYMPHOCYTE_MIGRATION	-0.363266	-0.00132858	-4.02873	0.000721467	0.00775346	-0.52397
GOBP_POSITIVE_REGULATION_OF_PHOSPHATIDYLINOSITOL_3_KINASE_SIGNALING	-0.32058	0.0216615	-4.02172	0.000733098	0.0078607	-0.539353
GOBP_REGULATION_OF_KIDNEY_DEVELOPMENT	0.482675	0.0202671	4.01909	0.000737507	0.00789454	-0.54512
GOBP_NEGATIVE_REGULATION_OF_CELLULAR_SENESCENCE	-0.426584	0.00737501	-4.01893	0.000737779	0.00789454	-0.545474
GOBP_CELLULAR_ALDEHYDE_METABOLIC_PROCESS	0.30836	-0.100641	4.0174	0.000740358	0.00790277	-0.54883
GOBP_REGULATION_OF_PHOSPHATIDYLINOSITOL_3_KINASE_SIGNALING	-0.324965	0.0125393	-4.01729	0.00074053	0.00790277	-0.549055
GOBP_REGULATION_OF_CARDIAC_MUSCLE_CELL_PROLIFERATION	-0.428189	0.0102793	-4.01711	0.000740837	0.00790277	-0.549453
GOBP_ACTIN_FILAMENT_ORGANIZATION	-0.263988	0.00665925	-4.01564	0.000743339	0.0079213	-0.552695
GOBP_HYPOTONIC_RESPONSE	-0.573569	0.0326115	-4.01436	0.000745496	0.00793261	-0.555483
GOBP_GOLGI_LOCALIZATION	-0.39042	0.0131705	-4.01283	0.000748107	0.00794758	-0.558845
GOBP_REGULATION_OF_PROTEIN_MODIFICATION_PROCESS	-0.199472	-0.000901924	-4.0116	0.000750217	0.00796183	-0.561553
GOBP_LIPID_DIGESTION	-0.664264	-0.0166829	-4.00934	0.000754081	0.00797633	-0.566493
GOBP_POSITIVE_REGULATION_OF_CELLULAR_BIOSYNTHETIC_PROCESS	-0.235515	0.00634582	-4.00901	0.000754664	0.00797633	-0.567237
GOBP_REGULATION_OF_CELL_SIZE	-0.360406	0.0164377	-4.00746	0.000757329	0.00798008	-0.570628
GOBP_REGULATION_OF_ACTIN_FILAMENT_BUNDLE_ASSEMBLY	-0.347178	0.0151131	-4.00683	0.000758422	0.00798347	-0.572013
GOBP_REGULATION_OF_PROTEIN_CATABOLIC_PROCESS	-0.229006	0.00411674	-4.00546	0.000760789	0.00800026	-0.575011
GOBP_REGULATION_OF_CELL_MIGRATION_INVOLVED_IN_SPROUTING_ANGIOGENESIS	-0.300601	0.0211573	-3.99598	0.000777425	0.00814213	-0.59581
GOBP_POSITIVE_REGULATION_OF_RIG_I_SIGNALING_PATHWAY	-0.574039	0.0193524	-3.99371	0.000781452	0.00816779	-0.600778
GOBP_REGULATION_OF_HEMATOPOIETIC_STEM_CELL_DIFFERENTIATION	-0.624737	0.0117268	-3.99281	0.000783063	0.00817638	-0.602758
GOBP_REGULATION_OF_CELLULAR_LOCALIZATION	-0.219099	0.00452127	-3.98612	0.000795101	0.00829372	-0.617425
GOBP_ENERGY_DERIVATION_BY_OXIDATION_OF_ORGANIC_COMPOUNDS	0.317046	-0.0170219	3.98523	0.000796718	0.00829468	-0.619379
GOBP_NUCLEUS_LOCALIZATION	-0.547157	0.0149339	-3.98519	0.000796795	0.00829468	-0.619471
GOBP_NUCLEOSIDE_TRIPHOSPHATE_METABOLIC_PROCESS	0.380582	-0.0117055	3.98338	0.000800084	0.00831824	-0.623431
GOBP_NEGATIVE_REGULATION_OF_PINOCYTOSIS	0.703865	0.000550129	3.98244	0.000801797	0.00832166	-0.625487
GOBP_CELLULAR_MODIFIED_AMINO_ACID_CATABOLIC_PROCESS	0.402356	-0.0541389	3.9809	0.00080462	0.00833425	-0.628866
GOBP_RESPONSE_TO_HORMONE	-0.235455	0.00265034	-3.97935	0.000807478	0.0083555	-0.632274
GOBP_PYRIMIDINE_DEOXYRIBONUCLEOSIDE_MONOPHOSPHATE_METABOLIC_PROCESS	0.669724	-0.0340609	3.97581	0.000814025	0.00840327	-0.640037
GOBP_CHANGES_TO_DNA_METHYLATION_INVOLVED_IN_EMBRYO_DEVELOPMENT	-0.597154	-0.023583	-3.97577	0.000814101	0.00840327	-0.640126
GOBP_XENOBIOTIC_TRANSPORT_ACROSS_BLOOD_BRAIN_BARRIER	-0.868758	-0.0567406	-3.97526	0.000815053	0.00840327	-0.641249
GOBP_REGULATION_OF_SYNAPTIC_VESICLE_CLUSTERING	-0.699398	0.0774046	-3.97	0.000824881	0.00849316	-0.65277
GOBP_REGULATION_OF_AMYLOID_PRECURSOR_PROTEIN_CATABOLIC_PROCESS	-0.357088	0.00793895	-3.96867	0.000827381	0.00851044	-0.655679
GOBP_NEGATIVE_REGULATION_OF_MEMBRANE_PROTEIN_ECTODOMAIN_PROTEOLYSIS	-0.42685	0.0340223	-3.96685	0.000830836	0.0085375	-0.659684
GOBP_INOSITOL_TRISPHOSPHATE_METABOLIC_PROCESS	-0.698712	-0.0166808	-3.96633	0.000831808	0.00853901	-0.660807
GOBP_ALPHA_AMINO_ACID_METABOLIC_PROCESS	0.2431	-0.0389795	3.95943	0.000845016	0.00864035	-0.675948
GOBP_POSITIVE_REGULATION_OF_INTRACELLULAR_PROTEIN_TRANSPORT	-0.246873	0.0135691	-3.95532	0.000852979	0.00869602	-0.68496
GOBP_LEUKOTRIENE_D4_METABOLIC_PROCESS	0.764257	-0.160591	3.95316	0.000857188	0.00871587	-0.68969
GOBP_SULFUR_COMPOUND_METABOLIC_PROCESS	0.247961	-0.0607554	3.9528	0.000857891	0.00871587	-0.690479
GOBP_POSITIVE_REGULATION_OF_GLYCOPROTEIN_METABOLIC_PROCESS	-0.463955	0.0118414	-3.95259	0.000858292	0.00871587	-0.690928
GOBP_NEUROMUSCULAR_PROCESS_CONTROLLING_BALANCE	-0.362354	0.0251027	-3.9512	0.000861023	0.00872545	-0.69398
GOBP_POSITIVE_REGULATION_OF_TROPHOBLAST_CELL_MIGRATION	-0.529434	-0.00486097	-3.95082	0.000861762	0.00872545	-0.694805
GOBP_CHROMATIN_ORGANIZATION	-0.284796	-0.00508881	-3.94914	0.000865077	0.00875046	-0.698494
GOBP_REGULATION_OF_CELL_SHAPE	-0.33915	0.0103476	-3.9446	0.000874081	0.0088243	-0.708442
GOBP_NEGATIVE_REGULATION_OF_NEURON_APOPTOTIC_PROCESS	-0.25229	0.0165755	-3.94291	0.000877464	0.00884122	-0.712154
GOBP_RESPONSE_TO_TRANSFORMING_GROWTH_FACTOR_BETA	-0.314003	0.0246655	-3.93896	0.000885412	0.00891263	-0.720816
GOBP_GLYCOSPHINGOLIPID_BIOSYNTHETIC_PROCESS	0.306846	-0.0107282	3.93652	0.00089035	0.00893629	-0.72616
GOBP_WOUND_HEALING	-0.252159	0.0126708	-3.93261	0.000898314	0.00899878	-0.734714
GOBP_POSITIVE_REGULATION_OF_NEURON_PROJECTION_DEVELOPMENT	-0.291828	0.00765135	-3.93129	0.000901033	0.00900859	-0.737617
GOBP_NEGATIVE_REGULATION_OF_MONONUCLEAR_CELL_MIGRATION	-0.565509	0.0315452	-3.9271	0.000909685	0.00907331	-0.746796
GOBP_NEUROTRANSMITTER_RECEPTOR_TRANSPORT_POSTSYNAPTIC_ENDOSOME_TO_LYSOSOME	-0.817813	0.0494909	-3.92701	0.00090986	0.00907331	-0.746982
GOBP_POSITIVE_REGULATION_OF_PROTEIN_LOCALIZATION	-0.217058	0.00907035	-3.92688	0.000910134	0.00907331	-0.747271
GOBP_RNA_EXPORT_FROM_NUCLEUS	-0.344863	-0.0251471	-3.92628	0.000911389	0.00907448	-0.748595
GOBP_ENSHEATHMENT_OF_NEURONS	-0.323367	0.0104342	-3.92598	0.000912004	0.00907448	-0.749242
GOBP_RHYTHMIC_PROCESS	-0.260911	0.0118349	-3.92281	0.000918619	0.00913153	-0.756184
GOBP_RECEPTOR_METABOLIC_PROCESS	-0.222555	-0.00489691	-3.92151	0.000921363	0.00914383	-0.759048
GOBP_POSITIVE_REGULATION_OF_KIDNEY_DEVELOPMENT	0.745396	0.0177114	3.9191	0.000926428	0.00917792	-0.764313
GOBP_NEGATIVE_REGULATION_OF_TRANSFORMING_GROWTH_FACTOR_BETA_RECEPTOR_SIGNALING_PATHWAY	-0.340081	0.0229724	-3.91891	0.000926829	0.00917792	-0.76473
GOBP_HISTONE_H4_K20_METHYLATION	-0.45739	0.0124798	-3.91829	0.000928141	0.00917952	-0.766088
GOBP_CELLULAR_RESPONSE_TO_INDOLE_3_METHANOL	-0.654143	0.0380314	-3.918	0.000928764	0.00917952	-0.766732
GOBP_POSITIVE_REGULATION_OF_TRANSCRIPTION_FROM_RNA_POLYMERASE_II_PROMOTER_IN_RESPONSE_TO_HYPOXIA	-0.529536	0.0338331	-3.91747	0.000929893	0.00918192	-0.767899
GOBP_IRON_COORDINATION_ENTITY_TRANSPORT	0.540214	0.019729	3.91657	0.000931803	0.00919201	-0.76987
GOBP_CELLULAR_RESPONSE_TO_MAGNESIUM_ION	-0.83997	-0.00891214	-3.91492	0.000935304	0.00920901	-0.773471
GOBP_REGULATION_OF_CYTOPLASMIC_TRANSPORT	-0.31934	0.0275092	-3.91409	0.000937072	0.00921766	-0.775285
GOBP_CELLULAR_COMPONENT_ASSEMBLY_INVOLVED_IN_MORPHOGENESIS	-0.317024	0.0115117	-3.91195	0.000941669	0.00923907	-0.779984
GOBP_REGULATION_OF_PLATELET_ACTIVATION	-0.377561	0.00563549	-3.91162	0.000942366	0.00923907	-0.780695
GOBP_RESPONSE_TO_INDOLE_3_METHANOL	-0.583805	0.0505605	-3.91078	0.00094417	0.00924359	-0.782532
GOBP_MISMATCH_REPAIR	0.423793	-0.0241848	3.90994	0.000945989	0.00924596	-0.784379
GOBP_CELLULAR_RESPONSE_TO_EXTERNAL_STIMULUS	-0.198589	-0.00366617	-3.90984	0.000946198	0.00924596	-0.784592
GOBP_SECRETORY_GRANULE_ORGANIZATION	-0.287728	0.00927476	-3.90622	0.000954054	0.00931394	-0.792531
GOBP_PROTEIN_DEPOLYMERIZATION	-0.307545	0.0106389	-3.9052	0.000956269	0.00932381	-0.794758
GOBP_MITOCHONDRIAL_PROTEIN_CATABOLIC_PROCESS	-0.664562	0.029117	-3.90493	0.000956866	0.00932381	-0.795357
GOBP_SMALL_RNA_LOADING_ONTO_RISC	-0.531404	0.0111533	-3.90408	0.000958709	0.00932803	-0.797206
GOBP_AMINO_ACID_HOMEOSTASIS	-0.581462	0.0185171	-3.90046	0.000966671	0.00939215	-0.805146
GOBP_REGULATION_OF_GTPASE_ACTIVITY	-0.299002	-0.00120702	-3.89941	0.000968982	0.00939215	-0.807439
GOBP_TAURINE_TRANSPORT	-0.751196	0.0280573	-3.89941	0.000968992	0.00939215	-0.807449
GOBP_REGULATION_OF_PROTEIN_LOCALIZATION	-0.206079	0.00678116	-3.89926	0.000969319	0.00939215	-0.807773
GOBP_POTASSIUM_ION_IMPORT_ACROSS_PLASMA_MEMBRANE	-0.354515	0.00961612	-3.89812	0.000971831	0.0094048	-0.810257
GOBP_HAIR_FOLLICLE_MATURATION	-0.433969	0.00359645	-3.89785	0.00097244	0.0094048	-0.81086
GOBP_NEGATIVE_REGULATION_OF_GENE_EXPRESSION	-0.191314	-0.000509204	-3.89653	0.000975369	0.00942432	-0.813747
GOBP_PERIPHERAL_NERVOUS_SYSTEM_MYELIN_MAINTENANCE	-0.429857	-0.00701243	-3.89413	0.000980722	0.0094584	-0.819001
GOBP_MINUS_END_DIRECTED_ORGANELLE_TRANSPORT_ALONG_MICROTUBULE	-0.752524	0.0776206	-3.89258	0.000984206	0.00947307	-0.822406
GOBP_NEGATIVE_REGULATION_OF_SMALL_GTPASE_MEDIATED_SIGNAL_TRANSDUCTION	-0.369235	0.00625939	-3.89213	0.000985207	0.00947307	-0.823381
GOBP_POST_GOLGI_VESICLE_MEDIATED_TRANSPORT	-0.343509	0.0240191	-3.89112	0.000987477	0.00947713	-0.825591
GOBP_NEGATIVE_REGULATION_OF_CELLULAR_MACROMOLECULE_BIOSYNTHETIC_PROCESS	-0.259938	0.00406435	-3.89063	0.000988586	0.00947713	-0.826669
GOBP_TRNA_5_END_PROCESSING	0.483199	0.00893912	3.89001	0.000989984	0.00947713	-0.828025
GOBP_POSITIVE_REGULATION_OF_CELL_PROJECTION_ORGANIZATION	-0.302548	0.0149761	-3.88917	0.000991882	0.00948355	-0.829864
GOBP_PROTEIN_DEMETHYLATION	-0.53292	-0.00683934	-3.8889	0.000992486	0.00948355	-0.830448
GOBP_REGULATION_OF_CELLULAR_COMPONENT_SIZE	-0.274154	0.00803724	-3.88722	0.000996305	0.0095075	-0.834135
GOBP_NEGATIVE_REGULATION_OF_ANOIKIS	-0.408761	0.0350229	-3.8867	0.000997495	0.0095075	-0.83528
GOBP_INTRACELLULAR_LIPID_TRANSPORT	-0.394072	-0.0150274	-3.88658	0.000997746	0.0095075	-0.835522
GOBP_NEGATIVE_REGULATION_OF_HEPATOCYTE_APOPTOTIC_PROCESS	-0.790984	0.00558241	-3.88453	0.00100243	0.00952406	-0.840016
GOBP_REGULATION_OF_HEPATOCYTE_APOPTOTIC_PROCESS	-0.790984	0.00558241	-3.88453	0.00100243	0.00952406	-0.840016
GOBP_EPITHELIAL_CELL_DEVELOPMENT	-0.371183	0.0207447	-3.88421	0.00100316	0.00952406	-0.840719
GOBP_HISTONE_H3_DEACETYLATION	-0.532485	0.0314562	-3.88244	0.00100722	0.00955387	-0.844598
GOBP_POSITIVE_REGULATION_OF_PLASMA_MEMBRANE_BOUNDED_CELL_PROJECTION_ASSEMBLY	-0.280743	0.00732199	-3.88122	0.00101004	0.00956303	-0.847274
GOBP_MYELOID_CELL_DEVELOPMENT	-0.327182	0.0255772	-3.87931	0.00101444	0.00958821	-0.851448
GOBP_REGULATION_OF_PLATELET_AGGREGATION	-0.440561	0.0120733	-3.87683	0.0010202	0.00963281	-0.85688
GOBP_NEURON_CELL_CELL_ADHESION	-0.67985	0.0210503	-3.87596	0.00102222	0.0096431	-0.858779
GOBP_REGULATION_OF_MATRIX_METALLOPEPTIDASE_SECRETION	-0.883232	-0.0479333	-3.87453	0.00102555	0.00965691	-0.861899
GOBP_POSTSYNAPTIC_SPECIALIZATION_ORGANIZATION	-0.443361	-0.00946532	-3.87151	0.00103264	0.00970606	-0.868515
GOBP_PHOTORECEPTOR_CELL_OUTER_SEGMENT_ORGANIZATION	0.492535	-0.022488	3.87066	0.00103465	0.00971618	-0.870386
GOBP_PRIMARY_MIRNA_PROCESSING	-0.381335	0.00654697	-3.86904	0.00103847	0.00974322	-0.873922
GOBP_TRANSMEMBRANE_RECEPTOR_PROTEIN_TYROSINE_KINASE_SIGNALING_PATHWAY	-0.28309	0.00545607	-3.86818	0.0010405	0.00975343	-0.875796
GOBP_REGULATION_OF_PHOSPHOPROTEIN_PHOSPHATASE_ACTIVITY	-0.302993	-0.0606803	-3.86357	0.00105151	0.00982976	-0.885891
GOBP_POSITIVE_REGULATION_OF_PHOSPHORUS_METABOLIC_PROCESS	-0.205808	0.0065988	-3.86276	0.00105346	0.00982976	-0.88767
GOBP_RESPONSE_TO_INTERLEUKIN_12	-0.513362	0.0212514	-3.86263	0.00105376	0.00982976	-0.887946
GOBP_RIBONUCLEOSIDE_DIPHOSPHATE_BIOSYNTHETIC_PROCESS	0.552886	-0.0359741	3.86212	0.001055	0.00982976	-0.88907
GOBP_NEGATIVE_REGULATION_OF_INTRACELLULAR_ESTROGEN_RECEPTOR_SIGNALING_PATHWAY	-0.458141	0.0134099	-3.86106	0.00105755	0.00983315	-0.891392
GOBP_CELLULAR_RESPONSE_TO_VITAMIN_D	-0.452471	0.0305064	-3.86043	0.00105908	0.00983851	-0.892775
GOBP_PYRIMIDINE_NUCLEOTIDE_METABOLIC_PROCESS	0.379157	-0.0312071	3.8586	0.00106349	0.00985177	-0.89676
GOBP_CIRCADIAN_SLEEP_WAKE_CYCLE_NON_REM_SLEEP	-0.966597	-0.0175643	-3.85826	0.00106431	0.00985177	-0.897504
GOBP_ACTIVATION_OF_CYSTEINE_TYPE_ENDOPEPTIDASE_ACTIVITY_INVOLVED_IN_APOPTOTIC_PROCESS	0.283821	-0.00389162	3.85653	0.00106853	0.00985557	-0.901301
GOBP_PEPTIDYL_THREONINE_MODIFICATION	-0.369531	0.00383756	-3.85544	0.00107119	0.00985557	-0.903688
GOBP_POSITIVE_REGULATION_OF_ANTIBACTERIAL_PEPTIDE_PRODUCTION	0.813935	-0.0672212	3.85515	0.00107189	0.00985557	-0.904314
GOBP_POSITIVE_REGULATION_OF_ANTIMICROBIAL_HUMORAL_RESPONSE	0.813935	-0.0672212	3.85515	0.00107189	0.00985557	-0.904314
GOBP_BILE_ACID_AND_BILE_SALT_TRANSPORT	-0.522278	0.0289838	-3.85497	0.00107233	0.00985557	-0.904709
GOBP_NEGATIVE_REGULATION_OF_ERK1_AND_ERK2_CASCADE	-0.285111	-0.0103943	-3.85344	0.00107607	0.00987606	-0.90805
GOBP_NEGATIVE_REGULATION_OF_PROTEIN_CATABOLIC_PROCESS	-0.313583	0.00543785	-3.8521	0.00107938	0.0098933	-0.910994
GOBP_PYRIMIDINE_NUCLEOTIDE_CATABOLIC_PROCESS	0.514744	-0.0195183	3.85135	0.00108121	0.0098933	-0.912621
GOBP_NEUROBLAST_PROLIFERATION	-0.407982	0.0268588	-3.84925	0.00108641	0.00993203	-0.917217
GOBP_CELLULAR_RESPONSE_TO_INTERFERON_BETA	0.521324	-0.071858	3.84582	0.00109493	0.00998321	-0.924718
GOBP_ENDOCARDIAL_CELL_DIFFERENTIATION	-0.557818	0.131154	-3.84565	0.00109537	0.00998321	-0.925104
GOBP_HEART_VALVE_MORPHOGENESIS	-0.392547	0.026647	-3.84545	0.00109586	0.00998321	-0.925529
GOBP_POSITIVE_REGULATION_OF_KINASE_ACTIVITY	-0.217554	0.00603203	-3.84478	0.00109755	0.00998984	-0.927008
GOBP_NUCLEAR_TRANSCRIBED_MRNA_CATABOLIC_PROCESS_NONSENSE_MEDIATED_DECAY	-0.363281	0.00109893	-3.84414	0.00109914	0.00999552	-0.928396
GOBP_RESPONSE_TO_STEROL	-0.434461	0.0164456	-3.84004	0.00110948	0.0100629	-0.937375
GOBP_PROTEIN_LOCALIZATION_TO_PHOTORECEPTOR_OUTER_SEGMENT	0.789012	-0.0901854	3.83988	0.00110988	0.0100629	-0.93772
GOBP_APICAL_PROTEIN_LOCALIZATION	-0.497309	0.0241887	-3.83959	0.0011106	0.0100629	-0.938346
GOBP_N_TERMINAL_PROTEIN_AMINO_ACID_ACETYLATION	-0.381588	-0.0225949	-3.83925	0.00111147	0.0100629	-0.939096
GOBP_MRNA_3_END_PROCESSING	-0.319776	0.00321371	-3.83889	0.00111238	0.0100629	-0.939879
GOBP_SYNAPTIC_VESICLE_CLUSTERING	-0.515536	0.0330843	-3.83807	0.00111447	0.0100666	-0.941678
GOBP_PROTEIN_TARGETING_TO_VACUOLE	-0.342895	0.0331361	-3.83671	0.00111792	0.0100739	-0.94465
GOBP_DEOXYRIBOSE_PHOSPHATE_METABOLIC_PROCESS	0.456634	-0.0367954	3.83638	0.00111876	0.0100739	-0.94537
GOBP_BASE_EXCISION_REPAIR_AP_SITE_FORMATION	0.580072	-0.0351641	3.83612	0.00111943	0.0100739	-0.945945
GOBP_POSITIVE_REGULATION_OF_EXTRINSIC_APOPTOTIC_SIGNALING_PATHWAY_VIA_DEATH_DOMAIN_RECEPTORS	-0.477237	0.037064	-3.83294	0.00112758	0.0101159	-0.952895
GOBP_REGULATION_OF_APPETITE	0.466757	-0.0328366	3.83277	0.001128	0.0101159	-0.953255
GOBP_HISTONE_H4_K5_ACETYLATION	-0.54175	0.0149825	-3.83044	0.00113402	0.010161	-0.958358
GOBP_POSITIVE_REGULATION_OF_SYNAPTIC_TRANSMISSION_GLUTAMATERGIC	-0.425108	-0.0114668	-3.82948	0.00113651	0.0101745	-0.960462
GOBP_CELLULAR_RESPONSE_TO_EXTRACELLULAR_STIMULUS	-0.196461	-0.00682223	-3.82891	0.00113798	0.0101789	-0.961701
GOBP_POSITIVE_REGULATION_BY_HOST_OF_VIRAL_TRANSCRIPTION	-0.401293	0.00835941	-3.82732	0.00114211	0.010207	-0.965177
GOBP_DNA_STRAND_ELONGATION	0.363141	-0.0100408	3.8237	0.00115157	0.0102739	-0.973091
GOBP_SEROTONIN_METABOLIC_PROCESS	-0.76044	0.0120147	-3.81882	0.00116447	0.0103541	-0.983767
GOBP_VALINE_METABOLIC_PROCESS	0.520064	-0.0102291	3.81878	0.00116456	0.0103541	-0.983845
GOBP_NEGATIVE_REGULATION_OF_LOW_DENSITY_LIPOPROTEIN_RECEPTOR_ACTIVITY	-0.736811	-0.00948214	-3.81742	0.00116818	0.0103773	-0.986817
GOBP_PYRUVATE_TRANSPORT	0.778708	-0.0481107	3.81642	0.00117086	0.0103923	-0.989017
GOBP_RELAXATION_OF_VASCULAR_ASSOCIATED_SMOOTH_MUSCLE	0.83073	-0.0767054	3.81418	0.00117685	0.0104365	-0.993912
GOBP_MITOCHONDRIAL_ELECTRON_TRANSPORT_UBIQUINOL_TO_CYTOCHROME_C	0.686738	-0.135895	3.80897	0.00119091	0.0105251	-1.00529
GOBP_VISUAL_BEHAVIOR	-0.398464	-0.0127898	-3.80402	0.00120443	0.0106174	-1.01612
GOBP_REGULATION_OF_HYDROGEN_PEROXIDE_BIOSYNTHETIC_PROCESS	0.647702	-0.0230988	3.80385	0.00120487	0.0106174	-1.01647
GOBP_NEGATIVE_REGULATION_OF_PROTEIN_KINASE_B_SIGNALING	-0.258261	0.00959339	-3.80364	0.00120545	0.0106174	-1.01693
GOBP_POSITIVE_REGULATION_OF_REPRODUCTIVE_PROCESS	-0.31447	0.0105797	-3.80039	0.00121442	0.010671	-1.02403
GOBP_POSITIVE_REGULATION_OF_CELLULAR_COMPONENT_BIOGENESIS	-0.244035	0.0030887	-3.80032	0.00121463	0.010671	-1.0242
GOBP_NEGATIVE_REGULATION_OF_POTASSIUM_ION_TRANSPORT	-0.41301	-0.0645	-3.7989	0.00121856	0.0106965	-1.0273
GOBP_REGULATION_OF_ANION_CHANNEL_ACTIVITY	-0.503489	-0.0224547	-3.7961	0.00122636	0.0107558	-1.03341
GOBP_UTERUS_MORPHOGENESIS	-0.718518	0.0261476	-3.79519	0.0012289	0.010769	-1.0354
GOBP_MITOCHONDRIAL_TRANSMEMBRANE_TRANSPORT	0.37533	-0.0338355	3.79269	0.00123593	0.0107967	-1.04086
GOBP_LATE_ENDOSOME_TO_GOLGI_TRANSPORT	-0.519342	-0.000180432	-3.79186	0.00123826	0.0107967	-1.04267
GOBP_REGULATION_OF_CELL_COMMUNICATION_BY_ELECTRICAL_COUPLING_INVOLVED_IN_CARDIAC_CONDUCTION	0.565476	-0.134669	3.79186	0.00123826	0.0107967	-1.04267
GOBP_RENAL_TUBULAR_SECRETION	-0.354802	0.0366293	-3.79161	0.00123897	0.0107967	-1.04322
GOBP_REGULATION_OF_PEPTIDYL_LYSINE_ACETYLATION	-0.291994	0.0129364	-3.79158	0.00123904	0.0107967	-1.04327
GOBP_NUCLEOSIDE_PHOSPHATE_BIOSYNTHETIC_PROCESS	0.293062	-0.00976815	3.79155	0.00123913	0.0107967	-1.04334
GOBP_LOCALIZATION_WITHIN_MEMBRANE	-0.199435	-0.00118558	-3.7905	0.00124212	0.0108116	-1.04565
GOBP_PEPTIDE_ANTIGEN_ASSEMBLY_WITH_MHC_PROTEIN_COMPLEX	0.743575	-0.0535699	3.78957	0.00124473	0.0108189	-1.04766
GOBP_RESPONSE_TO_OXYGEN_LEVELS	-0.260088	0.0131786	-3.78778	0.00124982	0.0108359	-1.05157
GOBP_MYELOID_LEUKOCYTE_CYTOKINE_PRODUCTION	-0.318535	0.014755	-3.78761	0.0012503	0.0108359	-1.05194
GOBP_CELLULAR_RESPONSE_TO_ALCOHOL	-0.348143	-0.00445953	-3.7874	0.0012509	0.0108359	-1.0524
GOBP_ACTIN_FILAMENT_BASED_MOVEMENT	-0.367674	0.00827494	-3.7869	0.00125234	0.0108359	-1.0535
GOBP_NEGATIVE_REGULATION_OF_CARDIAC_MUSCLE_CELL_PROLIFERATION	-0.515456	0.0357035	-3.78682	0.00125257	0.0108359	-1.05368
GOBP_POSITIVE_REGULATION_OF_MACROPHAGE_CHEMOTAXIS	-0.427328	0.024261	-3.78654	0.00125336	0.0108359	-1.05429
GOBP_REGULATION_OF_MEMBRANE_TUBULATION	-0.445049	0.037375	-3.78621	0.00125431	0.0108359	-1.05501
GOBP_STRIATED_MUSCLE_CELL_PROLIFERATION	-0.424774	0.00813116	-3.78364	0.00126167	0.010885	-1.06062
GOBP_REGULATION_OF_MUSCLE_HYPERTROPHY	-0.368406	0.0150947	-3.78349	0.0012621	0.010885	-1.06094
GOBP_NEGATIVE_REGULATION_OF_LONG_TERM_SYNAPTIC_POTENTIATION	-0.517929	0.000614193	-3.7824	0.00126526	0.0109031	-1.06334
GOBP_LAMELLIPODIUM_MORPHOGENESIS	-0.355746	0.0325897	-3.78154	0.00126774	0.0109155	-1.06522
GOBP_PEROXISOME_PROLIFERATOR_ACTIVATED_RECEPTOR_SIGNALING_PATHWAY	-0.468543	0.0172136	-3.78046	0.00127086	0.0109332	-1.06757
GOBP_MRNA_EXPORT_FROM_NUCLEUS	-0.349887	-0.0159644	-3.7774	0.00127975	0.0109992	-1.07425
GOBP_CARDIAC_LEFT_VENTRICLE_MORPHOGENESIS	-0.492414	0.0691681	-3.77709	0.00128065	0.0109992	-1.07493
GOBP_CIRCADIAN_RHYTHM	-0.26353	0.0150955	-3.77525	0.00128604	0.0110287	-1.07895
GOBP_GLUTAMATE_METABOLIC_PROCESS	0.421164	-0.0616264	3.77518	0.00128622	0.0110287	-1.07909
GOBP_TRIGEMINAL_NERVE_MORPHOGENESIS	-0.644525	0.0510432	-3.77323	0.00129196	0.0110687	-1.08335
GOBP_MACROAUTOPHAGY	-0.195686	0.00472681	-3.77032	0.00130055	0.011124	-1.0897
GOBP_METHYLGLYOXAL_METABOLIC_PROCESS	0.587107	-0.167414	3.76866	0.00130548	0.0111569	-1.09333
GOBP_NEGATIVE_REGULATION_OF_INTERLEUKIN_12_PRODUCTION	0.554344	0.00107419	3.76808	0.00130721	0.0111586	-1.09459
GOBP_GANGLIOSIDE_BIOSYNTHETIC_PROCESS	0.514985	0.023658	3.76705	0.0013103	0.0111586	-1.09685
GOBP_T_CELL_DIFFERENTIATION_INVOLVED_IN_IMMUNE_RESPONSE	-0.314064	0.00963724	-3.76652	0.00131187	0.0111586	-1.098
GOBP_IRIS_MORPHOGENESIS	-0.715437	-0.00678755	-3.76647	0.00131202	0.0111586	-1.09811
GOBP_REGULATION_OF_SUPRAMOLECULAR_FIBER_ORGANIZATION	-0.232448	0.0038374	-3.76643	0.00131214	0.0111586	-1.0982
GOBP_POSITIVE_REGULATION_OF_INTRACELLULAR_TRANSPORT	-0.230406	0.012689	-3.76557	0.00131472	0.0111714	-1.10008
GOBP_HETEROPHILIC_CELL_CELL_ADHESION_VIA_PLASMA_MEMBRANE_CELL_ADHESION_MOLECULES	-0.382656	0.0282481	-3.76384	0.00131991	0.0112062	-1.10385
GOBP_ASSOCIATIVE_LEARNING	-0.269008	0.00616374	-3.76037	0.00133038	0.0112859	-1.11142
GOBP_PROTEIN_INSERTION_INTO_ER_MEMBRANE_BY_STOP_TRANSFER_MEMBRANE_ANCHOR_SEQUENCE	0.447512	-0.0133472	3.75731	0.00133969	0.011319	-1.1181
GOBP_AXONEMAL_DYNEIN_COMPLEX_ASSEMBLY	0.308939	-0.0132584	3.75713	0.00134025	0.011319	-1.1185
GOBP_REGULATION_OF_GLUTAMINE_FAMILY_AMINO_ACID_METABOLIC_PROCESS	-0.715865	0.022183	-3.75657	0.00134194	0.011319	-1.11971
GOBP_RESPONSE_TO_TOXIC_SUBSTANCE	0.265264	-0.0347464	3.75522	0.00134609	0.0113356	-1.12266
GOBP_GLOMERULAR_EPITHELIAL_CELL_DIFFERENTIATION	-0.528117	0.0484816	-3.75395	0.00134998	0.0113549	-1.12543
GOBP_REGULATION_OF_CELL_MORPHOGENESIS	-0.306413	0.0147279	-3.75344	0.00135155	0.0113549	-1.12654
GOBP_CYTIDINE_METABOLIC_PROCESS	0.529438	-0.151139	3.74975	0.00136297	0.0114296	-1.1346
GOBP_NEGATIVE_REGULATION_OF_TRANSFORMING_GROWTH_FACTOR_BETA1_PRODUCTION	-0.656841	0.0330983	-3.74946	0.00136388	0.0114296	-1.13524
GOBP_CELLULAR_RESPONSE_TO_ENDOGENOUS_STIMULUS	-0.215085	0.00419726	-3.74816	0.0013679	0.0114541	-1.13806
GOBP_CELLULAR_RESPONSE_TO_GROWTH_HORMONE_STIMULUS	-0.33739	-0.00311842	-3.73983	0.0013941	0.0116641	-1.15623
GOBP_RECEPTOR_MEDIATED_VIRION_ATTACHMENT_TO_HOST_CELL	0.617004	0.0162872	3.73924	0.00139598	0.0116703	-1.15751
GOBP_REGULATION_OF_ACTIN_FILAMENT_BASED_PROCESS	-0.233324	0.00741508	-3.73772	0.00140084	0.0117015	-1.16084
GOBP_LUNG_LOBE_DEVELOPMENT	-0.626319	0.00076096	-3.73672	0.00140401	0.0117185	-1.163
GOBP_CELLULAR_RESPONSE_TO_ESTRADIOL_STIMULUS	-0.433806	-0.021862	-3.73333	0.0014149	0.0117772	-1.17041
GOBP_POSITIVE_REGULATION_OF_EXTRACELLULAR_MATRIX_ORGANIZATION	-0.385163	0.0200429	-3.73319	0.00141534	0.0117772	-1.1707
GOBP_CELLULAR_RESPONSE_TO_ORGANIC_CYCLIC_COMPOUND	-0.198348	-0.0059249	-3.73233	0.00141812	0.0117794	-1.17258
GOBP_REGULATION_OF_CYTOPLASMIC_MRNA_PROCESSING_BODY_ASSEMBLY	-0.73319	-0.0120496	-3.73046	0.00142419	0.0118128	-1.17667
GOBP_REGULATION_OF_COLLATERAL_SPROUTING	-0.453409	0.0141722	-3.73039	0.00142442	0.0118128	-1.17682
GOBP_NEGATIVE_REGULATION_OF_PROTEIN_METABOLIC_PROCESS	-0.196793	-0.000530486	-3.72872	0.00142983	0.0118351	-1.18046
GOBP_BUD_ELONGATION_INVOLVED_IN_LUNG_BRANCHING	-0.557385	0.01217	-3.72835	0.00143104	0.0118351	-1.18126
GOBP_REGULATION_OF_PHOSPHORUS_METABOLIC_PROCESS	-0.199317	0.00143558	-3.72809	0.00143188	0.0118351	-1.18182
GOBP_RIGHTING_REFLEX	-0.563841	-0.016687	-3.7278	0.00143283	0.0118351	-1.18246
GOBP_FORELIMB_MORPHOGENESIS	-0.422088	0.032576	-3.7267	0.00143644	0.0118394	-1.18487
GOBP_CELL_JUNCTION_DISASSEMBLY	-0.468257	0.00952427	-3.72643	0.0014373	0.0118394	-1.18544
GOBP_PYRIMIDINE_DEOXYRIBONUCLEOSIDE_METABOLIC_PROCESS	0.679133	-0.019155	3.72624	0.00143792	0.0118394	-1.18586
GOBP_CERAMIDE_BIOSYNTHETIC_PROCESS	0.260889	-0.0183586	3.72397	0.00144537	0.0118913	-1.1908
GOBP_CD4_POSITIVE_OR_CD8_POSITIVE_ALPHA_BETA_T_CELL_LINEAGE_COMMITMENT	-0.465398	0.013053	-3.71907	0.0014616	0.0119955	-1.20149
GOBP_REGULATION_OF_MITOCHONDRIAL_GENE_EXPRESSION	0.448525	-0.021602	3.71778	0.00146592	0.0120053	-1.20431
GOBP_REGULATION_OF_MYOBLAST_PROLIFERATION	-0.629048	0.0146926	-3.71551	0.0014735	0.0120462	-1.20925
GOBP_LUNG_MORPHOGENESIS	-0.42394	0.0283333	-3.71402	0.00147852	0.0120777	-1.2125
GOBP_REGULATION_OF_CYTOSKELETON_ORGANIZATION	-0.223034	0.00346117	-3.71015	0.00149158	0.0121556	-1.22092
GOBP_ACTIN_FILAMENT_BASED_TRANSPORT	-0.578373	0.0339552	-3.70873	0.00149644	0.0121856	-1.22403
GOBP_PREPULSE_INHIBITION	-0.588231	0.0168297	-3.70796	0.00149906	0.0121973	-1.2257
GOBP_VESICLE_LOCALIZATION	-0.228619	0.00797294	-3.7066	0.00150369	0.0122255	-1.22866
GOBP_INDUCTION_OF_BACTERIAL_AGGLUTINATION	0.976762	-0.00547956	3.70484	0.00150973	0.0122649	-1.23249
GOBP_PROTEIN_LOCALIZATION_TO_GOLGI_APPARATUS	-0.460756	0.00323125	-3.70065	0.00152422	0.0123617	-1.24163
GOBP_COENZYME_A_BIOSYNTHETIC_PROCESS	0.518082	0.0173272	3.70036	0.00152522	0.0123617	-1.24226
GOBP_AMYLOID_BETA_CLEARANCE	-0.340222	-0.00654087	-3.69898	0.00153002	0.0123812	-1.24527
GOBP_POSITIVE_REGULATION_OF_PROTEIN_METABOLIC_PROCESS	-0.182881	0.0034395	-3.69837	0.00153215	0.0123888	-1.2466
GOBP_RIBOFLAVIN_METABOLIC_PROCESS	0.593114	-0.197479	3.69583	0.00154101	0.012441	-1.25211
GOBP_ANTIBACTERIAL_HUMORAL_RESPONSE	0.384095	-0.213738	3.69488	0.00154435	0.0124439	-1.25419
GOBP_NEURAL_PLATE_DEVELOPMENT	-0.680137	-0.0205398	-3.69471	0.00154497	0.0124439	-1.25457
GOBP_NUCLEOBASE_CONTAINING_COMPOUND_TRANSPORT	-0.239332	-0.0308886	-3.69397	0.00154757	0.0124501	-1.25618
GOBP_AMINO_ACID_ACTIVATION	0.309429	-0.014365	3.69377	0.00154828	0.0124501	-1.25662
GOBP_POSITIVE_REGULATION_OF_HISTONE_H3_K27_METHYLATION	-0.676787	0.0542538	-3.69335	0.00154976	0.0124501	-1.25753
GOBP_PROTEIN_DEUBIQUITINATION_INVOLVED_IN_UBIQUITIN_DEPENDENT_PROTEIN_CATABOLIC_PROCESS	-0.798707	0.00544474	-3.69125	0.00155717	0.0124935	-1.26209
GOBP_CELLULAR_RESPONSE_TO_ALKALOID	0.379387	-0.0143799	3.69043	0.00156007	0.0125071	-1.26387
GOBP_NEGATIVE_REGULATION_OF_AUTOPHAGOSOME_MATURATION	-0.689806	0.0172714	-3.68556	0.00157746	0.0125814	-1.27448
GOBP_POSITIVE_REGULATION_OF_LIPID_KINASE_ACTIVITY	-0.455359	0.0312362	-3.68379	0.00158383	0.0126098	-1.27833
GOBP_ESTABLISHMENT_OF_RNA_LOCALIZATION	-0.294482	-0.0274197	-3.67957	0.00159912	0.0126924	-1.28752
GOBP_REGULATION_OF_ESTABLISHMENT_OF_PROTEIN_LOCALIZATION	-0.195525	0.00910733	-3.67637	0.00161081	0.0127462	-1.29449
GOBP_REGULATION_OF_TRANSFORMING_GROWTH_FACTOR_BETA_ACTIVATION	-0.525567	0.0289884	-3.676	0.00161217	0.0127472	-1.29529
GOBP_POSITIVE_REGULATION_OF_RNA_SPLICING	-0.434849	-0.0424475	-3.67481	0.00161653	0.012772	-1.29788
GOBP_CELL_CYCLE_G1_S_PHASE_TRANSITION	-0.193382	-0.00726344	-3.67226	0.00162594	0.0128365	-1.30342
GOBP_MRNA_SPLICE_SITE_SELECTION	-0.412361	-0.00777652	-3.66892	0.00163834	0.0129147	-1.31069
GOBP_REGULATION_OF_ANDROGEN_RECEPTOR_SIGNALING_PATHWAY	-0.33472	0.0275872	-3.66738	0.0016441	0.0129502	-1.31404
GOBP_REGULATION_OF_AUTOPHAGIC_CELL_DEATH	0.764932	-0.0519608	3.66671	0.00164659	0.01296	-1.31549
GOBP_RESPONSE_TO_STEROID_HORMONE	-0.208833	-0.00709359	-3.66539	0.00165156	0.01298	-1.31837
GOBP_NEUTROPHIL_MEDIATED_CYTOTOXICITY	-0.45121	0.0365984	-3.66537	0.00165164	0.01298	-1.31842
GOBP_ATRIAL_SEPTUM_DEVELOPMENT	-0.500714	0.0101539	-3.66272	0.0016616	0.0130484	-1.32417
GOBP_NEGATIVE_REGULATION_OF_CELL_ADHESION_MEDIATED_BY_INTEGRIN	-0.448233	0.0552619	-3.66096	0.00166828	0.0130909	-1.328
GOBP_NEGATIVE_REGULATION_OF_EXTRINSIC_APOPTOTIC_SIGNALING_PATHWAY_VIA_DEATH_DOMAIN_RECEPTORS	-0.414215	0.0143527	-3.65975	0.00167289	0.0131098	-1.33064
GOBP_CLATHRIN_COAT_ASSEMBLY	-0.389008	0.0242012	-3.65952	0.00167377	0.0131098	-1.33115
GOBP_ENDOSOME_TO_LYSOSOME_TRANSPORT	-0.299288	0.0315334	-3.65587	0.00168772	0.0132035	-1.33908
GOBP_GLYCOLIPID_BIOSYNTHETIC_PROCESS	0.357913	-0.0174166	3.65379	0.00169571	0.0132559	-1.34359
GOBP_RESPIRATORY_CHAIN_COMPLEX_IV_ASSEMBLY	0.45629	-0.00629102	3.65187	0.00170314	0.013304	-1.34777
GOBP_OXALOACETATE_TRANSPORT	0.628915	-0.00766058	3.64988	0.00171088	0.0133243	-1.35211
GOBP_SUCCINATE_TRANSMEMBRANE_TRANSPORT	0.628915	-0.00766058	3.64988	0.00171088	0.0133243	-1.35211
GOBP_POSITIVE_REGULATION_OF_PEPTIDYL_LYSINE_ACETYLATION	-0.410251	0.0239839	-3.64777	0.00171909	0.0133782	-1.35668
GOBP_VACUOLE_ORGANIZATION	-0.222796	-0.0010052	-3.64398	0.00173397	0.0134798	-1.36492
GOBP_PARALLEL_ACTIN_FILAMENT_BUNDLE_ASSEMBLY	0.568206	-0.0338142	3.64378	0.00173475	0.0134798	-1.36535
GOBP_REGULATION_OF_TRANSCRIPTION_FROM_RNA_POLYMERASE_II_PROMOTER_IN_RESPONSE_TO_HYPOXIA	-0.430416	0.0299747	-3.64206	0.00174158	0.0135126	-1.3691
GOBP_CELL_SUBSTRATE_ADHESION	-0.2905	0.0227291	-3.64091	0.00174614	0.0135378	-1.3716
GOBP_PHOSPHATIDYLSERINE_ACYL_CHAIN_REMODELING	-0.734318	0.0380752	-3.63937	0.00175224	0.0135589	-1.37493
GOBP_POSITIVE_REGULATION_OF_LOCOMOTION	-0.228996	0.00971797	-3.63913	0.00175321	0.0135589	-1.37546
GOBP_CELLULAR_COPPER_ION_HOMEOSTASIS	-0.469048	0.0257324	-3.63891	0.0017541	0.0135589	-1.37595
GOBP_LOBAR_BRONCHUS_EPITHELIUM_DEVELOPMENT	0.934455	0.0333248	3.63697	0.00176185	0.0136087	-1.38016
GOBP_CELLULAR_LIPID_CATABOLIC_PROCESS	0.23101	-0.011144	3.6359	0.00176614	0.0136215	-1.38248
GOBP_LYSOSOMAL_TRANSPORT	-0.227386	0.0272521	-3.63547	0.00176788	0.0136248	-1.38342
GOBP_CYTOKINE_PRODUCTION_INVOLVED_IN_INFLAMMATORY_RESPONSE	-0.327149	0.0343448	-3.6347	0.00177096	0.0136303	-1.38509
GOBP_MITOCHONDRIAL_PROTON_TRANSPORTING_ATP_SYNTHASE_COMPLEX_ASSEMBLY	0.554888	-0.0249372	3.63463	0.00177123	0.0136303	-1.38523
GOBP_SHORT_CHAIN_FATTY_ACID_METABOLIC_PROCESS	0.529192	-0.0290786	3.63364	0.00177524	0.013651	-1.38739
GOBP_MESODERM_MORPHOGENESIS	-0.360767	0.014655	-3.63301	0.00177778	0.0136604	-1.38876
GOBP_CELLULAR_RESPONSE_TO_GLUCOSE_STARVATION	-0.227068	-0.00573173	-3.63132	0.00178462	0.0136938	-1.39243
GOBP_PROTEIN_LOCALIZATION_TO_CILIARY_TRANSITION_ZONE	0.576975	-0.0463706	3.63129	0.00178476	0.0136938	-1.39251
GOBP_REGULATION_OF_DEPHOSPHORYLATION	-0.271468	-0.0100985	-3.63057	0.00178768	0.013706	-1.39406
GOBP_DEOXYRIBONUCLEOSIDE_DIPHOSPHATE_METABOLIC_PROCESS	0.742123	-0.0218018	3.63019	0.00178921	0.0137076	-1.39488
GOBP_REGULATION_OF_INTRINSIC_APOPTOTIC_SIGNALING_PATHWAY_IN_RESPONSE_TO_DNA_DAMAGE_BY_P53_CLASS_MEDIATOR	-0.534224	0.0369646	-3.62947	0.00179215	0.0137199	-1.39645
GOBP_VESICLE_MEDIATED_TRANSPORT	-0.187586	-0.00964164	-3.62837	0.00179662	0.013744	-1.39883
GOBP_COPPER_ION_TRANSMEMBRANE_TRANSPORT	-0.68911	0.020797	-3.6263	0.00180512	0.0137878	-1.40334
GOBP_RESPONSE_TO_GROWTH_FACTOR	-0.261329	0.0163614	-3.62586	0.0018069	0.0137878	-1.40428
GOBP_REGULATION_OF_ANAPHASE_PROMOTING_COMPLEX_DEPENDENT_CATABOLIC_PROCESS	0.585236	-0.00554469	3.62235	0.00182137	0.0138725	-1.4119
GOBP_POSITIVE_REGULATION_OF_CARDIAC_MUSCLE_ADAPTATION	-0.931468	0.0275666	-3.62004	0.00183098	0.0139246	-1.41693
GOBP_NEGATIVE_REGULATION_OF_CHRONIC_INFLAMMATORY_RESPONSE	-0.571913	0.022072	-3.61884	0.00183597	0.0139523	-1.41953
GOBP_PROTEIN_MANNOSYLATION	-0.390315	-0.00638269	-3.61657	0.00184548	0.014004	-1.42446
GOBP_REGULATION_OF_PROTEIN_LOCALIZATION_TO_NUCLEUS	-0.227175	-0.000384715	-3.6153	0.00185081	0.0140341	-1.42721
GOBP_HISTONE_ARGININE_METHYLATION	0.439208	-0.0256896	3.6144	0.00185462	0.0140491	-1.42918
GOBP_NEGATIVE_REGULATION_OF_EXTRINSIC_APOPTOTIC_SIGNALING_PATHWAY	-0.308309	-0.0118116	-3.61393	0.0018566	0.0140491	-1.4302
GOBP_PLASMA_MEMBRANE_TUBULATION	-0.38701	0.0240227	-3.61387	0.00185685	0.0140491	-1.43033
GOBP_HISTONE_H3_K36_METHYLATION	-0.641179	0.0392155	-3.6133	0.00185926	0.0140571	-1.43156
GOBP_NEGATIVE_REGULATION_OF_EXECUTION_PHASE_OF_APOPTOSIS	-0.576805	0.0197934	-3.61249	0.00186267	0.0140726	-1.43332
GOBP_REGULATION_OF_PROTEASOMAL_UBIQUITIN_DEPENDENT_PROTEIN_CATABOLIC_PROCESS	-0.251431	-0.0162431	-3.6103	0.00187195	0.0141324	-1.43806
GOBP_INNER_MITOCHONDRIAL_MEMBRANE_ORGANIZATION	0.459938	-0.0129409	3.60763	0.00188334	0.0141807	-1.44386
GOBP_NEGATIVE_REGULATION_OF_INTRINSIC_APOPTOTIC_SIGNALING_PATHWAY_IN_RESPONSE_TO_DNA_DAMAGE	-0.391356	0.0165606	-3.60752	0.00188383	0.0141807	-1.4441
GOBP_LEUKOCYTE_MIGRATION_INVOLVED_IN_INFLAMMATORY_RESPONSE	0.64953	0.0450844	3.60678	0.00188701	0.0141944	-1.44572
GOBP_AMYLOID_BETA_CLEARANCE_BY_CELLULAR_CATABOLIC_PROCESS	-0.741918	0.0132915	-3.60533	0.00189324	0.0142183	-1.44886
GOBP_CARDIAC_MUSCLE_CELL_FATE_COMMITMENT	-0.695298	-0.000420175	-3.60496	0.00189484	0.0142183	-1.44967
GOBP_MUSCLE_CELL_FATE_COMMITMENT	-0.695298	-0.000420175	-3.60496	0.00189484	0.0142183	-1.44967
GOBP_MYELOID_LEUKOCYTE_DIFFERENTIATION	-0.250268	0.0095658	-3.59964	0.00191785	0.0143638	-1.4612
GOBP_ANTRAL_OVARIAN_FOLLICLE_GROWTH	-0.844731	-0.00201101	-3.59762	0.00192667	0.0144194	-1.46557
GOBP_BRAIN_RENIN_ANGIOTENSIN_SYSTEM	0.956272	-0.0234003	3.59524	0.00193712	0.0144837	-1.47074
GOBP_MITOCHONDRIAL_DNA_REPAIR	0.687016	-0.0282958	3.59338	0.00194532	0.0145275	-1.47477
GOBP_REGULATION_OF_CELL_DEVELOPMENT	-0.265823	0.0189549	-3.59245	0.00194947	0.0145417	-1.47681
GOBP_PLASMA_CELL_DIFFERENTIATION	0.788366	-0.0504992	3.59123	0.00195487	0.0145568	-1.47944
GOBP_LIPOSACCHARIDE_METABOLIC_PROCESS	0.287181	-0.016399	3.5892	0.00196391	0.0146136	-1.48385
GOBP_MOTILE_CILIUM_ASSEMBLY	0.374825	-0.0471244	3.58733	0.00197226	0.0146652	-1.4879
GOBP_REGULATION_OF_MEMBRANE_DEPOLARIZATION_DURING_ACTION_POTENTIAL	-0.688921	0.00362141	-3.58702	0.00197367	0.0146652	-1.48858
GOBP_INTEGRIN_BIOSYNTHETIC_PROCESS	0.589785	-0.0106277	3.58528	0.00198147	0.0146965	-1.49235
GOBP_POSTSYNAPSE_ORGANIZATION	-0.268219	-0.00135798	-3.58307	0.00199144	0.0147549	-1.49714
GOBP_POSTSYNAPTIC_MODULATION_OF_CHEMICAL_SYNAPTIC_TRANSMISSION	-0.622584	0.027641	-3.58222	0.0019953	0.0147643	-1.49898
GOBP_IMPORT_ACROSS_PLASMA_MEMBRANE	-0.266849	0.0111839	-3.58191	0.00199668	0.0147643	-1.49964
GOBP_ACTIVATION_INDUCED_CELL_DEATH_OF_T_CELLS	0.51367	0.00594198	3.58184	0.00199699	0.0147643	-1.49979
GOBP_REGULATION_OF_EXTRACELLULAR_MATRIX_ORGANIZATION	-0.356922	0.024328	-3.58107	0.00200049	0.0147796	-1.50146
GOBP_POSITIVE_REGULATION_OF_SYNAPTIC_TRANSMISSION_GABAERGIC	-0.582339	0.03085	-3.57933	0.00200842	0.0148277	-1.50524
GOBP_PENTOSE_CATABOLIC_PROCESS	0.501784	-0.151271	3.57825	0.00201335	0.0148535	-1.50758
GOBP_FLAVIN_CONTAINING_COMPOUND_METABOLIC_PROCESS	0.54738	-0.158626	3.57747	0.00201692	0.0148692	-1.50927
GOBP_RESPONSE_TO_CHEMOKINE	-0.305905	-0.0566635	-3.57633	0.00202216	0.0148973	-1.51175
GOBP_ENDOCYTIC_RECYCLING	-0.241961	-0.0244542	-3.5755	0.00202597	0.0149147	-1.51354
GOBP_POSITIVE_REGULATION_OF_INSULIN_LIKE_GROWTH_FACTOR_RECEPTOR_SIGNALING_PATHWAY	0.736388	-0.0196449	3.57238	0.00204037	0.01501	-1.5203
GOBP_PHOSPHAGEN_METABOLIC_PROCESS	0.529671	-0.198138	3.57083	0.00204758	0.015023	-1.52367
GOBP_CELLULAR_RESPONSE_TO_CAFFEINE	0.654578	-0.0410845	3.57075	0.00204793	0.015023	-1.52383
GOBP_CELLULAR_RESPONSE_TO_PURINE_CONTAINING_COMPOUND	0.654578	-0.0410845	3.57075	0.00204793	0.015023	-1.52383
GOBP_DICARBOXYLIC_ACID_BIOSYNTHETIC_PROCESS	0.47713	-0.0855474	3.56723	0.00206436	0.0151279	-1.53145
GOBP_REGULATION_OF_CELLULAR_RESPONSE_TO_GROWTH_FACTOR_STIMULUS	-0.304639	0.0237194	-3.5669	0.00206593	0.0151279	-1.53218
GOBP_THREONINE_CATABOLIC_PROCESS	0.706534	-0.050386	3.56641	0.00206822	0.0151279	-1.53323
GOBP_NEUROPEPTIDE_SIGNALING_PATHWAY	0.402475	0.019383	3.56617	0.00206935	0.0151279	-1.53375
GOBP_CANONICAL_WNT_SIGNALING_PATHWAY_INVOLVED_IN_HEART_DEVELOPMENT	-0.610023	-0.0168506	-3.56594	0.00207043	0.0151279	-1.53425
GOBP_PROTEIN_PALMITOYLATION	-0.28657	0.00978516	-3.56551	0.00207246	0.0151279	-1.53519
GOBP_SUPRAMOLECULAR_FIBER_ORGANIZATION	-0.226007	0.000298129	-3.56413	0.00207898	0.0151542	-1.53818
GOBP_CELLULAR_RESPONSE_TO_LIPID	-0.201106	-0.0124162	-3.56282	0.00208513	0.0151883	-1.541
GOBP_INTRINSIC_APOPTOTIC_SIGNALING_PATHWAY_IN_RESPONSE_TO_DNA_DAMAGE_BY_P53_CLASS_MEDIATOR	-0.303051	0.0161205	-3.55805	0.00210783	0.0153214	-1.55133
GOBP_REGULATION_OF_AUTOPHAGOSOME_MATURATION	-0.392529	0.029179	-3.55686	0.00211353	0.0153412	-1.55391
GOBP_NEGATIVE_REGULATION_OF_CELL_JUNCTION_ASSEMBLY	-0.439951	0.0131292	-3.55389	0.00212786	0.0154276	-1.56035
GOBP_T_CELL_RECEPTOR_SIGNALING_PATHWAY	-0.284533	0.00904964	-3.55346	0.00212995	0.0154276	-1.56129
GOBP_CYCLIC_NUCLEOTIDE_METABOLIC_PROCESS	-0.347734	0.0308093	-3.55337	0.00213038	0.0154276	-1.56148
GOBP_REGULATION_OF_PROTEIN_DEPHOSPHORYLATION	-0.265029	-0.0255216	-3.55316	0.00213138	0.0154276	-1.56193
GOBP_NEGATIVE_REGULATION_OF_TRIGLYCERIDE_BIOSYNTHETIC_PROCESS	-0.761592	0.0360186	-3.55193	0.00213735	0.0154424	-1.5646
GOBP_CEREBELLAR_GRANULAR_LAYER_DEVELOPMENT	-0.586054	-0.0198069	-3.55181	0.00213791	0.0154424	-1.56485
GOBP_POSITIVE_REGULATION_OF_PROTEIN_PHOSPHORYLATION	-0.192593	0.00440506	-3.54993	0.00214704	0.0154868	-1.56891
GOBP_REGULATION_OF_CELL_PROJECTION_ASSEMBLY	-0.212551	0.00267034	-3.54706	0.00216108	0.015557	-1.57513
GOBP_SENSORY_PERCEPTION_OF_TASTE	-0.373598	0.00501876	-3.54571	0.00216773	0.0155926	-1.57805
GOBP_STRAND_INVASION	0.768966	-0.0215754	3.54466	0.00217288	0.0156002	-1.58032
GOBP_ENZYME_LINKED_RECEPTOR_PROTEIN_SIGNALING_PATHWAY	-0.26532	0.0098477	-3.54449	0.00217373	0.0156002	-1.58069
GOBP_REGULATION_OF_PROTEIN_GLYCOSYLATION	-0.37064	-0.0339935	-3.54448	0.00217378	0.0156002	-1.58071
GOBP_PURINE_NUCLEOSIDE_TRIPHOSPHATE_CATABOLIC_PROCESS	0.647686	0.0129631	3.54427	0.00217481	0.0156002	-1.58116
GOBP_REGULATION_OF_MITOCHONDRIAL_ELECTRON_TRANSPORT_NADH_TO_UBIQUINONE	0.762808	0.048847	3.54353	0.00217847	0.0156156	-1.58277
GOBP_NEGATIVE_REGULATION_OF_PROTEASOMAL_PROTEIN_CATABOLIC_PROCESS	-0.366196	-0.0207227	-3.54024	0.00219478	0.0157126	-1.58988
GOBP_NEUTROPHIL_MEDIATED_KILLING_OF_SYMBIONT_CELL	-0.565081	0.0560455	-3.54019	0.00219504	0.0157126	-1.58999
GOBP_REGULATION_OF_PLASMA_MEMBRANE_ORGANIZATION	-0.374756	0.0468411	-3.53973	0.00219735	0.0157184	-1.591
GOBP_T_HELPER_1_CELL_DIFFERENTIATION	-0.40006	0.019601	-3.53748	0.0022086	0.0157805	-1.59587
GOBP_CELLULAR_RESPONSE_TO_ETHANOL	-0.632249	-0.0182396	-3.53738	0.00220908	0.0157805	-1.59607
GOBP_REGULATION_OF_POTASSIUM_ION_TRANSPORT	-0.334973	-0.0170352	-3.53611	0.00221546	0.0158151	-1.59882
GOBP_REGULATION_OF_ENDOTHELIAL_CELL_DEVELOPMENT	-0.450505	0.0179487	-3.53487	0.0022217	0.0158344	-1.6015
GOBP_NEGATIVE_REGULATION_OF_CIRCADIAN_RHYTHM	-0.575887	0.0596041	-3.53479	0.00222209	0.0158344	-1.60167
GOBP_POSITIVE_REGULATION_OF_MUCUS_SECRETION	0.485919	-0.0097905	3.5346	0.00222308	0.0158344	-1.60209
GOBP_HISTONE_H3_K4_DEMETHYLATION_TRIMETHYL_H3_K4_SPECIFIC	-0.620896	-0.00812612	-3.53228	0.00223481	0.0158878	-1.60711
GOBP_PROTEIN_SIALYLATION	0.565149	-0.0032485	3.53024	0.00224518	0.0159295	-1.61152
GOBP_PHOSPHATIDYLGLYCEROL_BIOSYNTHETIC_PROCESS	0.428715	-0.0301537	3.53021	0.00224532	0.0159295	-1.61159
GOBP_NEGATIVE_REGULATION_OF_PHOSPHOLIPID_METABOLIC_PROCESS	-0.615706	0.00419964	-3.52944	0.00224923	0.0159463	-1.61324
GOBP_MONOVALENT_INORGANIC_CATION_HOMEOSTASIS	-0.227458	-0.000881373	-3.52867	0.00225318	0.0159634	-1.61491
GOBP_PROTEIN_LOCALIZATION_TO_CILIUM	0.31349	-0.026179	3.5283	0.00225508	0.0159659	-1.61572
GOBP_HUMORAL_IMMUNE_RESPONSE_MEDIATED_BY_CIRCULATING_IMMUNOGLOBULIN	0.401276	-0.0528516	3.52754	0.00225896	0.0159824	-1.61736
GOBP_NEGATIVE_REGULATION_OF_BIOSYNTHETIC_PROCESS	-0.233535	0.000123557	-3.52601	0.00226679	0.0160269	-1.62065
GOBP_POSITIVE_REGULATION_OF_HEMATOPOIETIC_PROGENITOR_CELL_DIFFERENTIATION	-0.658189	0.0561636	-3.52163	0.00228943	0.0161539	-1.63013
GOBP_POSITIVE_REGULATION_OF_HISTONE_ACETYLATION	-0.387405	0.0253452	-3.52064	0.00229459	0.0161599	-1.63227
GOBP_SMALL_MOLECULE_METABOLIC_PROCESS	0.185835	-0.034906	3.52039	0.00229588	0.0161599	-1.63281
GOBP_NEGATIVE_REGULATION_OF_CALCIUM_MEDIATED_SIGNALING	-0.370227	-0.00578518	-3.52031	0.00229628	0.0161599	-1.63297
GOBP_NEGATIVE_REGULATION_OF_CYTOSOLIC_CALCIUM_ION_CONCENTRATION	-0.702505	0.00330277	-3.52027	0.00229652	0.0161599	-1.63307
GOBP_RESPONSE_TO_HEPATOCYTE_GROWTH_FACTOR	-0.394775	0.0130042	-3.51925	0.00230184	0.0161863	-1.63528
GOBP_TYPE_III_INTERFERON_PRODUCTION	0.779911	-0.0774961	3.51882	0.00230408	0.0161911	-1.63621
GOBP_REGULATION_OF_HYALURONAN_BIOSYNTHETIC_PROCESS	-0.616121	0.0504595	-3.51693	0.00231395	0.016202	-1.64028
GOBP_ACTIVATION_OF_GTPASE_ACTIVITY	-0.303655	-0.00433111	-3.51693	0.00231395	0.016202	-1.64028
GOBP_GOLGI_TO_ENDOSOME_TRANSPORT	-0.46269	0.030834	-3.51663	0.00231555	0.016202	-1.64094
GOBP_RESPONSE_TO_ENDOGENOUS_STIMULUS	-0.203207	0.003258	-3.51643	0.00231659	0.016202	-1.64136
GOBP_POSITIVE_REGULATION_OF_DENDRITE_DEVELOPMENT	-0.480885	0.0185943	-3.51218	0.002339	0.0163082	-1.65054
GOBP_POSITIVE_REGULATION_OF_PROTEIN_KINASE_ACTIVITY	-0.204816	0.00114158	-3.51194	0.0023403	0.0163082	-1.65107
GOBP_CELL_MORPHOGENESIS	-0.27258	0.0104721	-3.51177	0.00234121	0.0163082	-1.65144
GOBP_NITRIC_OXIDE_TRANSPORT	0.839422	0.00604207	3.51104	0.00234507	0.0163164	-1.65301
GOBP_LENS_DEVELOPMENT_IN_CAMERA_TYPE_EYE	-0.327119	0.0166484	-3.51067	0.00234704	0.0163164	-1.65381
GOBP_RESPONSE_TO_SELENIUM_ION	0.655689	-0.0344625	3.51043	0.00234829	0.0163164	-1.65432
GOBP_N_ACETYLNEURAMINATE_CATABOLIC_PROCESS	0.553256	0.0109551	3.51036	0.00234869	0.0163164	-1.65448
GOBP_POSITIVE_REGULATION_OF_FIBROBLAST_APOPTOTIC_PROCESS	-0.483196	0.0358532	-3.50993	0.00235098	0.0163214	-1.65541
GOBP_HEMOGLOBIN_BIOSYNTHETIC_PROCESS	-0.36953	0.0338865	-3.50701	0.0023666	0.0164188	-1.66172
GOBP_POSITIVE_REGULATION_OF_SUBSTRATE_ADHESION_DEPENDENT_CELL_SPREADING	-0.329962	0.0419799	-3.50616	0.00237117	0.016438	-1.66355
GOBP_POSITIVE_REGULATION_OF_CELLULAR_PROTEIN_CATABOLIC_PROCESS	-0.219035	-0.0058799	-3.50403	0.00238263	0.0164858	-1.66814
GOBP_INORGANIC_ANION_TRANSMEMBRANE_TRANSPORT	-0.353116	0.00957149	-3.5012	0.00239797	0.0165548	-1.67426
GOBP_VENTRICULAR_CARDIAC_MUSCLE_CELL_MEMBRANE_REPOLARIZATION	0.466893	-0.0276991	3.50112	0.00239838	0.0165548	-1.67442
GOBP_NEGATIVE_REGULATION_OF_I_KAPPAB_KINASE_NF_KAPPAB_SIGNALING	-0.279426	-0.0282938	-3.50101	0.00239898	0.0165548	-1.67466
GOBP_HISTONE_DEPHOSPHORYLATION	-0.403393	0.00554222	-3.49639	0.00242425	0.0167069	-1.68464
GOBP_REGULATION_OF_GLUTAMATE_RECEPTOR_SIGNALING_PATHWAY	-0.772172	0.0353963	-3.49578	0.0024276	0.0167172	-1.68596
GOBP_POSITIVE_REGULATION_OF_STEM_CELL_PROLIFERATION	-0.329923	0.0197399	-3.49553	0.00242898	0.0167172	-1.6865
GOBP_POSITIVE_REGULATION_OF_LYMPHOCYTE_ANERGY	-0.899494	-0.0347982	-3.49362	0.00243949	0.0167673	-1.69061
GOBP_RESPONSE_TO_ANGIOTENSIN	-0.314559	-8.01513e-05	-3.49116	0.00245313	0.0168386	-1.69592
GOBP_REGULATION_OF_PEROXISOME_PROLIFERATOR_ACTIVATED_RECEPTOR_SIGNALING_PATHWAY	-0.470445	0.0138399	-3.49044	0.00245715	0.016844	-1.69748
GOBP_CELL_CELL_JUNCTION_ORGANIZATION	-0.314401	0.0118955	-3.49015	0.00245878	0.016844	-1.69811
GOBP_VITAMIN_B6_METABOLIC_PROCESS	0.513335	-0.0508522	3.48826	0.00246935	0.0169052	-1.7022
GOBP_DEPYRIMIDINATION	0.633829	-0.0168086	3.48385	0.0024941	0.0170408	-1.71169
GOBP_REGULATION_OF_ADHERENS_JUNCTION_ORGANIZATION	-0.525032	0.0160183	-3.48329	0.00249726	0.0170511	-1.7129
GOBP_POSITIVE_REGULATION_OF_BLOOD_VESSEL_REMODELING	-0.771617	-0.0127691	-3.48286	0.00249974	0.0170568	-1.71384
GOBP_CAMERA_TYPE_EYE_PHOTORECEPTOR_CELL_DIFFERENTIATION	0.418992	0.0293996	3.48013	0.00251523	0.0171512	-1.71972
GOBP_IN_UTERO_EMBRYONIC_DEVELOPMENT	-0.227718	0.00527464	-3.47958	0.00251833	0.0171574	-1.7209
GOBP_DNA_METHYLATION_INVOLVED_IN_GAMETE_GENERATION	-0.611211	-0.0217314	-3.47939	0.00251944	0.0171574	-1.72132
GOBP_MYELIN_MAINTENANCE	-0.285609	-0.00612897	-3.47588	0.00253957	0.0172717	-1.72889
GOBP_CELLULAR_RESPONSE_TO_STEROL	-0.421574	0.0233141	-3.47362	0.00255259	0.0173489	-1.73376
GOBP_DNA_DAMAGE_RESPONSE_SIGNAL_TRANSDUCTION_BY_P53_CLASS_MEDIATOR	-0.251934	0.00690804	-3.47332	0.00255434	0.0173494	-1.73441
GOBP_REGULATION_OF_ANATOMICAL_STRUCTURE_SIZE	-0.228093	0.00657306	-3.47274	0.0025577	0.0173608	-1.73567
GOBP_PEPTIDYL_AMINO_ACID_MODIFICATION	-0.177939	-0.00127924	-3.47031	0.00257181	0.0174452	-1.7409
GOBP_NEGATIVE_REGULATION_OF_CERAMIDE_BIOSYNTHETIC_PROCESS	0.5032	-0.00672243	3.46903	0.00257927	0.0174843	-1.74366
GOBP_MYELOID_DENDRITIC_CELL_CHEMOTAXIS	-0.623169	-0.0211687	-3.46751	0.00258816	0.0175331	-1.74693
GOBP_REGULATION_OF_INTRACELLULAR_SIGNAL_TRANSDUCTION	-0.184012	0.00477919	-3.46627	0.00259542	0.0175594	-1.7496
GOBP_COMMON_PARTNER_SMAD_PROTEIN_PHOSPHORYLATION	-0.675126	0.00732339	-3.46561	0.00259932	0.0175704	-1.75103
GOBP_SPINAL_CORD_ASSOCIATION_NEURON_DIFFERENTIATION	0.801516	-0.0682369	3.46542	0.00260044	0.0175704	-1.75144
GOBP_NEUROMUSCULAR_SYNAPTIC_TRANSMISSION	-0.593272	-0.0113151	-3.46226	0.00261911	0.0176734	-1.75825
GOBP_CARDIAC_MUSCLE_CELL_PROLIFERATION	-0.400139	0.0147912	-3.46183	0.00262165	0.017679	-1.75917
GOBP_UTERUS_DEVELOPMENT	-0.576904	0.0125499	-3.46038	0.00263027	0.0177076	-1.76229
GOBP_PROTEIN_OXIDATION	0.428406	-0.0148363	3.46025	0.00263102	0.0177076	-1.76256
GOBP_B_CELL_DIFFERENTIATION	-0.233311	0.00360378	-3.4588	0.00263968	0.0177377	-1.76569
GOBP_POSITIVE_REGULATION_OF_GOLGI_TO_PLASMA_MEMBRANE_PROTEIN_TRANSPORT	-0.672286	0.00812357	-3.45853	0.0026413	0.0177377	-1.76627
GOBP_RIBONUCLEOSIDE_TRIPHOSPHATE_METABOLIC_PROCESS	0.334485	-0.0172863	3.45814	0.00264366	0.0177377	-1.76712
GOBP_REGULATION_OF_CELL_JUNCTION_ASSEMBLY	-0.336105	0.0143693	-3.45807	0.00264404	0.0177377	-1.76726
GOBP_PYRIMIDINE_CONTAINING_COMPOUND_METABOLIC_PROCESS	0.283379	-0.0274911	3.4543	0.0026667	0.0178665	-1.77538
GOBP_POSITIVE_REGULATION_OF_VASCULAR_ENDOTHELIAL_CELL_PROLIFERATION	-0.497728	-0.0156097	-3.45382	0.00266962	0.0178735	-1.77642
GOBP_PLASMA_MEMBRANE_PHOSPHOLIPID_SCRAMBLING	-0.474674	-0.0991922	-3.45322	0.00267325	0.0178735	-1.77772
GOBP_LIPID_IMPORT_INTO_CELL	-0.441831	0.0222384	-3.45283	0.00267559	0.0178735	-1.77855
GOBP_POINTED_END_ACTIN_FILAMENT_CAPPING	-0.724868	-0.0343846	-3.4527	0.00267636	0.0178735	-1.77882
GOBP_REGULATION_OF_GAP_JUNCTION_ASSEMBLY	0.547257	-0.00951781	3.45239	0.00267824	0.0178745	-1.77949
GOBP_ORGANELLE_INHERITANCE	-0.461214	0.0118974	-3.45068	0.00268866	0.0179209	-1.78318
GOBP_VENTRICULAR_TRABECULA_MYOCARDIUM_MORPHOGENESIS	-0.523565	0.0507561	-3.44987	0.00269359	0.0179294	-1.78493
GOBP_CELLULAR_HYPOTONIC_RESPONSE	-0.580947	0.0277399	-3.44962	0.00269513	0.0179294	-1.78547
GOBP_ACTIVIN_RECEPTOR_SIGNALING_PATHWAY	-0.412451	-0.0119865	-3.44772	0.0027067	0.0179833	-1.78955
GOBP_BASE_CONVERSION_OR_SUBSTITUTION_EDITING	0.503903	-0.0851048	3.44744	0.00270844	0.0179833	-1.79016
GOBP_REGULATION_OF_CLATHRIN_DEPENDENT_ENDOCYTOSIS	-0.375833	0.0456166	-3.44523	0.00272199	0.0180502	-1.79491
GOBP_MEMBRANE_INVAGINATION	-0.295331	-0.00449278	-3.44464	0.00272563	0.0180524	-1.79618
GOBP_POSTSYNAPTIC_MEMBRANE_ORGANIZATION	-0.32475	0.00770905	-3.44461	0.00272581	0.0180524	-1.79624
GOBP_REGULATION_OF_INOSITOL_1_4_5_TRISPHOSPHATE_SENSITIVE_CALCIUM_RELEASE_CHANNEL_ACTIVITY	-0.856792	0.0434436	-3.44432	0.00272761	0.0180528	-1.79687
GOBP_REGULATION_OF_CYSTEINE_TYPE_ENDOPEPTIDASE_ACTIVITY_INVOLVED_IN_APOPTOTIC_SIGNALING_PATHWAY	0.466705	0.0113304	3.44243	0.00273934	0.0181105	-1.80095
GOBP_REGULATION_OF_MONONUCLEAR_CELL_MIGRATION	-0.252373	0.00360444	-3.44225	0.0027404	0.0181105	-1.80131
GOBP_OTIC_VESICLE_DEVELOPMENT	0.660214	-0.0152163	3.44206	0.00274158	0.0181105	-1.80173
GOBP_CARDIOLIPIN_METABOLIC_PROCESS	0.324285	-0.00836307	3.44067	0.00275025	0.0181446	-1.80473
GOBP_POSITIVE_REGULATION_OF_LIPID_METABOLIC_PROCESS	-0.237146	0.00478094	-3.44004	0.00275415	0.0181588	-1.80608
GOBP_MESENCHYMAL_CELL_DIFFERENTIATION_INVOLVED_IN_KIDNEY_DEVELOPMENT	0.71816	-0.00959388	3.43812	0.00276613	0.0182262	-1.8102
GOBP_POSITIVE_REGULATION_OF_PROTEIN_DEPHOSPHORYLATION	-0.27208	-0.0106425	-3.43719	0.00277198	0.0182531	-1.81221
GOBP_MRNA_METABOLIC_PROCESS	-0.241738	-0.000794648	-3.43504	0.00278552	0.0183306	-1.81685
GOBP_NEUTROPHIL_MEDIATED_KILLING_OF_GRAM_NEGATIVE_BACTERIUM	-0.578373	0.0610292	-3.43224	0.0028032	0.0184353	-1.82287
GOBP_COPII_COATED_VESICLE_CARGO_LOADING	-0.613329	0.00775259	-3.43187	0.00280551	0.0184388	-1.82365
GOBP_REGULATION_OF_TRANSLATIONAL_TERMINATION	-0.485393	-0.0801217	-3.43107	0.00281061	0.0184529	-1.82537
GOBP_ESTABLISHMENT_OF_EPITHELIAL_CELL_POLARITY	-0.374171	-0.0078454	-3.43097	0.00281122	0.0184529	-1.82558
GOBP_CELLULAR_MAGNESIUM_ION_HOMEOSTASIS	-0.806343	0.00477239	-3.42801	0.00283014	0.0185653	-1.83196
GOBP_NEGATIVE_REGULATION_OF_BICELLULAR_TIGHT_JUNCTION_ASSEMBLY	-0.726841	0.0158505	-3.42561	0.00284554	0.0186366	-1.83712
GOBP_DORSAL_SPINAL_CORD_DEVELOPMENT	0.533843	-0.0137413	3.42533	0.00284736	0.0186366	-1.83772
GOBP_REGULATION_OF_CELLULAR_PH_REDUCTION	-0.664495	0.0301695	-3.42519	0.00284821	0.0186366	-1.83801
GOBP_PROTEIN_INSERTION_INTO_MEMBRANE	0.288014	0.00587635	3.42459	0.00285208	0.0186502	-1.8393
GOBP_PYRUVATE_TRANSMEMBRANE_TRANSPORT	0.750448	-0.0484581	3.42378	0.00285733	0.0186565	-1.84105
GOBP_PENTOSE_METABOLIC_PROCESS	0.323015	-0.0567379	3.42361	0.00285845	0.0186565	-1.84142
GOBP_PRESYNAPTIC_MEMBRANE_ORGANIZATION	-0.661329	0.03325	-3.42278	0.00286381	0.0186797	-1.8432
GOBP_POSITIVE_REGULATION_OF_ENDOTHELIAL_CELL_MIGRATION	-0.231017	-0.00644551	-3.41982	0.002883	0.0187922	-1.84955
GOBP_COPII_COATED_VESICLE_BUDDING	-0.464323	0.0140061	-3.41956	0.0028847	0.0187922	-1.85011
GOBP_POSITIVE_REGULATION_OF_TISSUE_REMODELING	-0.518954	-0.037805	-3.41908	0.00288784	0.0188009	-1.85115
GOBP_HEAT_ACCLIMATION	0.512652	-0.177666	3.41813	0.00289409	0.0188298	-1.8532
GOBP_CORPUS_CALLOSUM_DEVELOPMENT	0.50187	-0.0195544	3.41637	0.00290559	0.0188927	-1.85697
GOBP_T_HELPER_17_CELL_DIFFERENTIATION	-0.382975	0.017684	-3.41525	0.00291295	0.0189287	-1.85937
GOBP_SCHWANN_CELL_DEVELOPMENT	-0.445443	0.00617951	-3.4136	0.00292382	0.0189874	-1.86291
GOBP_NUCLEAR_MIGRATION	-0.478076	0.00806774	-3.41318	0.00292664	0.0189938	-1.86383
GOBP_MATERNAL_PROCESS_INVOLVED_IN_FEMALE_PREGNANCY	-0.250013	-0.0230249	-3.41259	0.00293051	0.019007	-1.86509
GOBP_CHLORIDE_TRANSPORT	-0.256402	-0.0093153	-3.40733	0.00296555	0.0192102	-1.87638
GOBP_POSITIVE_REGULATION_OF_PROTEIN_CONTAINING_COMPLEX_ASSEMBLY	-0.218131	0.00207502	-3.4024	0.00299879	0.0193771	-1.88697
GOBP_POSITIVE_REGULATION_OF_AMYLOID_PRECURSOR_PROTEIN_CATABOLIC_PROCESS	-0.428958	0.0167867	-3.4021	0.0030008	0.019378	-1.88761
GOBP_NEGATIVE_REGULATION_OF_GENE_EXPRESSION_EPIGENETIC	-0.320181	-0.00041245	-3.3998	0.00301646	0.019467	-1.89256
GOBP_POSITIVE_REGULATION_OF_SUPRAMOLECULAR_FIBER_ORGANIZATION	-0.226701	0.00928303	-3.398	0.00302878	0.0195343	-1.89643
GOBP_NUCLEOTIDE_SUGAR_BIOSYNTHETIC_PROCESS	0.311503	-0.00493141	3.39673	0.00303742	0.0195778	-1.89913
GOBP_PHOSPHATIDYLINOSITOL_PHOSPHATE_BIOSYNTHETIC_PROCESS	-0.440349	-0.00889559	-3.3927	0.00306524	0.0197155	-1.90779
GOBP_SKELETAL_MUSCLE_CELL_PROLIFERATION	-0.385209	-0.0146873	-3.39226	0.00306825	0.0197155	-1.90873
GOBP_SERTOLI_CELL_DEVELOPMENT	-0.39948	0.0162653	-3.39226	0.00306829	0.0197155	-1.90874
GOBP_CALCIUM_INDEPENDENT_CELL_CELL_ADHESION_VIA_PLASMA_MEMBRANE_CELL_ADHESION_MOLECULES	0.619869	0.0360062	3.39174	0.00307187	0.0197263	-1.90985
GOBP_ACTIN_POLYMERIZATION_OR_DEPOLYMERIZATION	-0.189761	0.00261812	-3.39101	0.00307693	0.0197465	-1.91141
GOBP_PURINE_NUCLEOSIDE_DIPHOSPHATE_BIOSYNTHETIC_PROCESS	0.636455	-0.053801	3.38997	0.00308416	0.0197763	-1.91364
GOBP_NUCLEOSIDE_CATABOLIC_PROCESS	0.430887	-0.0704614	3.3898	0.00308539	0.0197763	-1.91402
GOBP_PROTEIN_DEPHOSPHORYLATION	-0.236436	-0.0117637	-3.38888	0.00309175	0.0198048	-1.91597
GOBP_MACROMOLECULE_DEACYLATION	-0.238022	0.00984482	-3.38791	0.00309859	0.0198363	-1.91807
GOBP_POSITIVE_REGULATION_OF_CELL_DEVELOPMENT	-0.258518	0.0239495	-3.38626	0.00311016	0.0198752	-1.92161
GOBP_METHYLGUANOSINE_CAP_DECAPPING	-0.336535	0.0217565	-3.38594	0.00311234	0.0198752	-1.92228
GOBP_GLUCOSYLCERAMIDE_METABOLIC_PROCESS	-0.597693	0.0149288	-3.38505	0.00311862	0.0199031	-1.92419
GOBP_CELLULAR_RESPONSE_TO_OXYGEN_GLUCOSE_DEPRIVATION	-0.509523	-0.0185062	-3.38271	0.00313517	0.0199663	-1.92922
GOBP_RESPONSE_TO_NERVE_GROWTH_FACTOR	-0.265131	-0.017483	-3.38256	0.00313624	0.0199663	-1.92954
GOBP_NEGATIVE_REGULATION_OF_TORC1_SIGNALING	0.345903	0.0202964	3.37892	0.0031621	0.0200901	-1.93734
GOBP_TRIGEMINAL_NERVE_DEVELOPMENT	-0.468131	0.0326751	-3.3772	0.00317441	0.0201474	-1.94103
GOBP_DEVELOPMENTAL_GROWTH	-0.245379	0.00578634	-3.37675	0.00317758	0.0201552	-1.94198
GOBP_REGULATION_OF_MAST_CELL_CHEMOTAXIS	-0.453876	0.00199799	-3.37479	0.0031917	0.0202324	-1.94619
GOBP_POSITIVE_REGULATION_OF_CALCIUM_ION_IMPORT	-0.436231	0.0222262	-3.37356	0.0032006	0.0202586	-1.94883
GOBP_POSITIVE_REGULATION_OF_DENDRITIC_SPINE_DEVELOPMENT	-0.302993	0.0229108	-3.37294	0.00320504	0.0202673	-1.95015
GOBP_REGULATION_OF_PROTEIN_PHOSPHORYLATION	-0.175467	0.0019863	-3.37181	0.00321321	0.0202914	-1.95256
GOBP_AMYLOID_PRECURSOR_PROTEIN_METABOLIC_PROCESS	-0.25182	0.00388774	-3.37176	0.00321362	0.0202914	-1.95269
GOBP_NEGATIVE_REGULATION_OF_RESPONSE_TO_REACTIVE_OXYGEN_SPECIES	-0.490555	0.033595	-3.37143	0.00321603	0.0202914	-1.9534
GOBP_ENDOCARDIAL_CUSHION_MORPHOGENESIS	-0.361974	0.0227153	-3.37133	0.00321669	0.0202914	-1.95359
GOBP_CELLULAR_MACROMOLECULE_LOCALIZATION	-0.166587	-0.00818483	-3.37087	0.00322005	0.0203002	-1.95458
GOBP_PLATELET_ACTIVATION	-0.292911	0.00672277	-3.36816	0.0032398	0.0204123	-1.96039
GOBP_FOLLICLE_STIMULATING_HORMONE_SECRETION	-0.614183	0.0437289	-3.36768	0.00324336	0.0204223	-1.96143
GOBP_APOLIPOPROTEIN_A_I_MEDIATED_SIGNALING_PATHWAY	-0.629022	-0.0148983	-3.3669	0.00324907	0.0204334	-1.9631
GOBP_SECRETION_BY_TISSUE	0.320958	0.000407366	3.36558	0.00325871	0.0204692	-1.96591
GOBP_REGULATION_OF_OXIDATIVE_STRESS_INDUCED_CELL_DEATH	-0.267701	0.0261977	-3.3647	0.00326519	0.020495	-1.9678
GOBP_REGULATION_OF_FEMALE_RECEPTIVITY	0.863991	0.0148504	3.36449	0.00326677	0.020495	-1.96826
GOBP_CYCLIC_NUCLEOTIDE_MEDIATED_SIGNALING	-0.294419	0.0194674	-3.36296	0.00327801	0.0205158	-1.97152
GOBP_PROTEIN_UFMYLATION	0.463958	-0.0169989	3.35899	0.00330752	0.0206271	-1.98002
GOBP_DNA_UNWINDING_INVOLVED_IN_DNA_REPLICATION	0.475065	-0.0268156	3.35883	0.00330871	0.0206271	-1.98036
GOBP_DEVELOPMENTAL_CELL_GROWTH	-0.289277	0.00736025	-3.35803	0.00331468	0.0206271	-1.98207
GOBP_MITOCHONDRIAL_DNA_METABOLIC_PROCESS	0.390925	-0.0222585	3.358	0.00331491	0.0206271	-1.98214
GOBP_REGULATION_OF_MIRNA_TRANSCRIPTION	-0.365577	0.0287154	-3.3579	0.00331571	0.0206271	-1.98237
GOBP_POSITIVE_REGULATION_OF_CELL_MORPHOGENESIS_INVOLVED_IN_DIFFERENTIATION	-0.283091	0.0318095	-3.35624	0.0033281	0.0206918	-1.98591
GOBP_POSITIVE_REGULATION_OF_LONG_TERM_SYNAPTIC_POTENTIATION	-0.400534	0.00256322	-3.35446	0.00334151	0.0207391	-1.98972
GOBP_EPITHELIAL_TO_MESENCHYMAL_TRANSITION_INVOLVED_IN_ENDOCARDIAL_CUSHION_FORMATION	-0.445903	0.0282411	-3.35443	0.00334173	0.0207391	-1.98979
GOBP_REGULATION_OF_PROTEIN_KINASE_ACTIVITY	-0.178856	0.000344616	-3.35384	0.0033462	0.0207517	-1.99106
GOBP_ESTABLISHMENT_OF_CENTROSOME_LOCALIZATION	-0.515139	-0.0158528	-3.35363	0.00334776	0.0207517	-1.9915
GOBP_POSITIVE_REGULATION_OF_CYTOKINE_PRODUCTION_INVOLVED_IN_INFLAMMATORY_RESPONSE	-0.520089	0.0369562	-3.35208	0.00335945	0.0207993	-1.9948
GOBP_SPINDLE_LOCALIZATION	-0.303724	0.00831545	-3.35142	0.00336449	0.0208076	-1.99623
GOBP_BILE_ACID_BIOSYNTHETIC_PROCESS	-0.333478	0.00323321	-3.35096	0.003368	0.0208076	-1.99722
GOBP_POSITIVE_REGULATION_OF_PROGRAMMED_NECROTIC_CELL_DEATH	0.54049	-0.0432842	3.34849	0.00338679	0.0208865	-2.00249
GOBP_REGULATION_OF_VIRAL_ENTRY_INTO_HOST_CELL	0.326185	-0.144617	3.3483	0.00338822	0.0208865	-2.0029
GOBP_WHITE_FAT_CELL_DIFFERENTIATION	-0.372446	0.0171402	-3.34811	0.00338967	0.0208865	-2.0033
GOBP_POSITIVE_REGULATION_OF_NEUROTRANSMITTER_TRANSPORT	0.392791	0.00384502	3.34659	0.00340135	0.0209322	-2.00656
GOBP_REGULATION_OF_VIRAL_INDUCED_CYTOPLASMIC_PATTERN_RECOGNITION_RECEPTOR_SIGNALING_PATHWAY	-0.352372	-0.0169233	-3.34579	0.00340743	0.0209322	-2.00826
GOBP_NEGATIVE_REGULATION_OF_HISTONE_H3_K9_METHYLATION	-0.442112	-0.000922701	-3.34563	0.00340869	0.0209322	-2.00861
GOBP_CELL_PROLIFERATION_INVOLVED_IN_METANEPHROS_DEVELOPMENT	0.546014	-0.042901	3.34535	0.00341087	0.0209322	-2.00922
GOBP_ANTIBACTERIAL_PEPTIDE_PRODUCTION	0.647011	-0.070701	3.3453	0.00341123	0.0209322	-2.00932
GOBP_ANTIMICROBIAL_PEPTIDE_PRODUCTION	0.647011	-0.070701	3.3453	0.00341123	0.0209322	-2.00932
GOBP_POSITIVE_REGULATION_OF_LEUKOCYTE_TETHERING_OR_ROLLING	0.618859	-0.022456	3.34175	0.00343863	0.0210878	-2.0169
GOBP_POSITIVE_REGULATION_OF_MUSCLE_HYPERTROPHY	-0.449619	-0.00913694	-3.34048	0.00344849	0.0211358	-2.01962
GOBP_POSITIVE_REGULATION_OF_EXOSOMAL_SECRETION	-0.358773	0.00542491	-3.33862	0.00346302	0.0211951	-2.02361
GOBP_NEGATIVE_REGULATION_OF_PROTEIN_KINASE_ACTIVITY_BY_REGULATION_OF_PROTEIN_PHOSPHORYLATION	-0.462741	0.0388577	-3.33812	0.00346688	0.0211983	-2.02466
GOBP_REGULATION_OF_PLATELET_DERIVED_GROWTH_FACTOR_RECEPTOR_SIGNALING_PATHWAY	-0.525532	0.00451792	-3.33544	0.00348786	0.0212763	-2.03039
GOBP_ORGANIC_ACID_METABOLIC_PROCESS	0.176069	-0.0433328	3.334	0.00349926	0.0213334	-2.03348
GOBP_PROTEIN_MODIFICATION_BY_SMALL_PROTEIN_CONJUGATION_OR_REMOVAL	-0.185265	-0.0107989	-3.33	0.0035309	0.021494	-2.04202
GOBP_NEURON_APOPTOTIC_PROCESS	-0.19961	0.00930595	-3.32998	0.00353105	0.021494	-2.04206
GOBP_BEHAVIORAL_RESPONSE_TO_NICOTINE	-0.643629	0.0351239	-3.3298	0.00353249	0.021494	-2.04244
GOBP_CGMP_METABOLIC_PROCESS	-0.447574	0.0088366	-3.32822	0.0035451	0.0215494	-2.04582
GOBP_POSITIVE_REGULATION_OF_HUMORAL_IMMUNE_RESPONSE	0.494843	-0.00757342	3.32503	0.00357063	0.0216487	-2.05263
GOBP_POSITIVE_REGULATION_OF_CYSTEINE_TYPE_ENDOPEPTIDASE_ACTIVITY	0.255716	-0.00115525	3.32453	0.00357471	0.0216487	-2.05371
GOBP_SPHINGOMYELIN_METABOLIC_PROCESS	-0.341047	0.00122793	-3.32436	0.00357607	0.0216487	-2.05407
GOBP_REGULATION_OF_ENDOTHELIAL_CELL_MIGRATION	-0.207836	0.00316446	-3.32284	0.00358832	0.0217102	-2.05731
GOBP_POSITIVE_REGULATION_OF_ACTIVATED_T_CELL_PROLIFERATION	0.429143	-0.0173498	3.32178	0.00359688	0.0217493	-2.05957
GOBP_NITROGEN_COMPOUND_TRANSPORT	-0.166405	-0.0142312	-3.31651	0.00363985	0.0219713	-2.07083
GOBP_REGULATION_OF_DNA_DEMETHYLATION	-0.535877	0.0153556	-3.31649	0.00363997	0.0219713	-2.07086
GOBP_REGULATION_OF_MICROTUBULE_POLYMERIZATION	-0.285139	-0.03276	-3.315	0.00365222	0.0220324	-2.07404
GOBP_FEAR_RESPONSE	-0.385531	0.0129916	-3.31457	0.00365576	0.0220409	-2.07496
GOBP_POSITIVE_REGULATION_OF_INTERLEUKIN_13_PRODUCTION	0.45412	-0.0303945	3.31247	0.00367306	0.0221324	-2.07943
GOBP_BRANCHIOMOTOR_NEURON_AXON_GUIDANCE	-0.620591	0.040975	-3.31147	0.00368139	0.0221568	-2.08158
GOBP_CELL_JUNCTION_ORGANIZATION	-0.291725	0.0115809	-3.31048	0.00368961	0.0221933	-2.08369
GOBP_STRESS_GRANULE_DISASSEMBLY	-0.665551	-0.00167052	-3.30913	0.00370084	0.0222351	-2.08658
GOBP_CONNECTIVE_TISSUE_REPLACEMENT_INVOLVED_IN_INFLAMMATORY_RESPONSE_WOUND_HEALING	-0.362139	0.0279021	-3.30781	0.00371178	0.0222879	-2.08937
GOBP_AMYLOID_BETA_FORMATION	-0.317896	0.000100051	-3.30706	0.00371814	0.0223131	-2.09099
GOBP_ANTIGEN_RECEPTOR_MEDIATED_SIGNALING_PATHWAY	-0.222763	0.00676424	-3.30656	0.00372226	0.0223146	-2.09204
GOBP_NEGATIVE_REGULATION_OF_PROTEIN_POLYMERIZATION	-0.243844	-0.00588248	-3.30651	0.00372269	0.0223146	-2.09215
GOBP_BLOOD_VESSEL_ENDOTHELIAL_CELL_MIGRATION	-0.266604	0.0180754	-3.30573	0.00372928	0.0223412	-2.09383
GOBP_POSITIVE_REGULATION_OF_SMOOTH_MUSCLE_CELL_MIGRATION	-0.372396	0.0230423	-3.30428	0.00374139	0.0224008	-2.0969
GOBP_MONOVALENT_INORGANIC_ANION_HOMEOSTASIS	-0.567043	0.0110421	-3.30304	0.00375188	0.0224344	-2.09955
GOBP_REGULATION_OF_CELLULAR_COMPONENT_BIOGENESIS	-0.195925	0.00110398	-3.30285	0.00375351	0.0224344	-2.09997
GOBP_ESTABLISHMENT_OF_PROTEIN_LOCALIZATION_TO_MITOCHONDRIAL_MEMBRANE	0.374851	-0.0162111	3.30245	0.00375687	0.0224368	-2.10081
GOBP_POSITIVE_REGULATION_OF_MITOCHONDRIAL_TRANSLATION	0.42862	-0.0287572	3.30229	0.00375825	0.0224368	-2.10116
GOBP_REGULATION_OF_RNA_BINDING	-0.547184	0.0121935	-3.30175	0.00376278	0.022451	-2.1023
GOBP_MYELOID_DENDRITIC_CELL_DIFFERENTIATION	-0.364366	0.0465879	-3.30058	0.00377272	0.0224973	-2.1048
GOBP_REGULATION_OF_COAGULATION	-0.237842	0.00658631	-3.29955	0.00378146	0.0225199	-2.10699
GOBP_CHOLINE_TRANSPORT	-0.505955	0.0434739	-3.29937	0.00378303	0.0225199	-2.10739
GOBP_PROTEIN_INSERTION_INTO_ER_MEMBRANE	0.310623	0.0254488	3.29906	0.00378562	0.0225224	-2.10804
GOBP_POSITIVE_REGULATION_OF_OXIDATIVE_STRESS_INDUCED_CELL_DEATH	-0.36962	0.0216041	-3.2979	0.00379552	0.0225518	-2.11051
GOBP_CELL_DEATH_IN_RESPONSE_TO_HYDROGEN_PEROXIDE	-0.35933	0.0171838	-3.29772	0.00379709	0.0225518	-2.1109
GOBP_MUSCLE_HYPERTROPHY_IN_RESPONSE_TO_STRESS	-0.510398	0.0350649	-3.29589	0.00381275	0.0226318	-2.1148
GOBP_ANATOMICAL_STRUCTURE_MATURATION	-0.246804	1.97223e-05	-3.29563	0.00381498	0.022632	-2.11535
GOBP_SYNAPTIC_VESICLE_ENDOSOMAL_PROCESSING	-0.506058	0.0451878	-3.29411	0.00382805	0.0226966	-2.11859
GOBP_NEGATIVE_REGULATION_OF_PROTEIN_LOCALIZATION_TO_NUCLEUS	-0.369959	-0.0203001	-3.29183	0.00384769	0.0228	-2.12344
GOBP_NEGATIVE_REGULATION_OF_VASCULAR_ENDOTHELIAL_GROWTH_FACTOR_PRODUCTION	0.857636	0.00132121	3.29106	0.0038544	0.0228166	-2.12509
GOBP_NEGATIVE_REGULATION_OF_CELL_MATRIX_ADHESION	-0.35111	0.0426847	-3.29075	0.00385711	0.0228166	-2.12576
GOBP_REGULATION_OF_GENE_EXPRESSION_BY_GENOMIC_IMPRINTING	-0.590238	-0.0127939	-3.28993	0.00386418	0.0228454	-2.12749
GOBP_POSITIVE_REGULATION_OF_UBIQUITIN_DEPENDENT_PROTEIN_CATABOLIC_PROCESS	-0.216184	-0.0121377	-3.28905	0.00387183	0.0228645	-2.12936
GOBP_PRESYNAPTIC_DENSE_CORE_VESICLE_EXOCYTOSIS	-0.663011	0.0222118	-3.2887	0.00387489	0.0228696	-2.13011
GOBP_ACTIN_CYTOSKELETON_REORGANIZATION	-0.289214	0.0214816	-3.28684	0.00389117	0.0229395	-2.13408
GOBP_POSITIVE_REGULATION_OF_RUFFLE_ASSEMBLY	-0.349645	-0.00943085	-3.2854	0.00390373	0.0229744	-2.13713
GOBP_CD4_POSITIVE_CD25_POSITIVE_ALPHA_BETA_REGULATORY_T_CELL_DIFFERENTIATION	0.423875	-0.0129556	3.28424	0.00391399	0.0229955	-2.13962
GOBP_REGULATION_OF_CD4_POSITIVE_CD25_POSITIVE_ALPHA_BETA_REGULATORY_T_CELL_DIFFERENTIATION	0.423875	-0.0129556	3.28424	0.00391399	0.0229955	-2.13962
GOBP_NEGATIVE_REGULATION_OF_RECEPTOR_MEDIATED_ENDOCYTOSIS	-0.285831	-0.00725775	-3.28336	0.00392167	0.0230059	-2.14147
GOBP_PROTEIN_AUTOPHOSPHORYLATION	-0.284354	0.0114907	-3.28328	0.00392242	0.0230059	-2.14166
GOBP_POSITIVE_REGULATION_OF_LIGASE_ACTIVITY	0.481488	-0.0017506	3.28159	0.00393729	0.0230801	-2.14524
GOBP_G_PROTEIN_COUPLED_PURINERGIC_RECEPTOR_SIGNALING_PATHWAY	0.514805	-0.0227077	3.28108	0.00394185	0.0230865	-2.14634
GOBP_REGULATION_OF_CELL_PROJECTION_ORGANIZATION	-0.230422	0.00990321	-3.28097	0.00394284	0.0230865	-2.14657
GOBP_LIPID_CATABOLIC_PROCESS	0.201678	-0.0188758	3.28059	0.0039462	0.0230923	-2.14738
GOBP_PHOSPHOLIPID_TRANSPORT	-0.318668	-0.0090981	-3.28035	0.0039483	0.0230923	-2.14788
GOBP_NEGATIVE_REGULATION_OF_VASCULAR_WOUND_HEALING	-0.606461	0.0511617	-3.27919	0.00395866	0.0231398	-2.15036
GOBP_COGNITION	-0.187982	0.00460123	-3.27807	0.00396863	0.0231851	-2.15275
GOBP_POSITIVE_REGULATION_OF_CYTOPLASMIC_TRANSLATION	-0.491397	0.0174998	-3.27746	0.00397403	0.0231905	-2.15403
GOBP_REGULATION_OF_MACROPHAGE_FUSION	-0.745908	-0.0051838	-3.27529	0.0039935	0.0232778	-2.15866
GOBP_CELLULAR_AMINO_ACID_BIOSYNTHETIC_PROCESS	0.239402	-0.0602452	3.2746	0.00399965	0.0232851	-2.16012
GOBP_KETONE_BODY_BIOSYNTHETIC_PROCESS	-0.699115	0.0337181	-3.27429	0.00400247	0.0232851	-2.16078
GOBP_ACTIN_FILAMENT_POLYMERIZATION	-0.182307	0.000148329	-3.2742	0.00400328	0.0232851	-2.16097
GOBP_NEGATIVE_REGULATION_OF_HEMATOPOIETIC_PROGENITOR_CELL_DIFFERENTIATION	-0.33536	0.0450599	-3.27415	0.00400375	0.0232851	-2.16109
GOBP_T_CELL_HOMEOSTASIS	0.296804	-0.0142486	3.27286	0.00401533	0.0233394	-2.16382
GOBP_MACROMOLECULE_CATABOLIC_PROCESS	-0.165981	-0.000105333	-3.27256	0.00401804	0.023342	-2.16446
GOBP_NEGATIVE_REGULATION_OF_ENDOPLASMIC_RETICULUM_CALCIUM_ION_CONCENTRATION	0.428695	0.00601405	3.2719	0.00402403	0.0233597	-2.16587
GOBP_POSITIVE_REGULATION_OF_PROTEIN_CATABOLIC_PROCESS	-0.185182	0.00141632	-3.27173	0.00402559	0.0233597	-2.16624
GOBP_POST_EMBRYONIC_DEVELOPMENT	-0.397565	0.0197851	-3.27137	0.00402879	0.02336	-2.16699
GOBP_ZINC_ION_IMPORT_ACROSS_PLASMA_MEMBRANE	-0.516637	-0.00849243	-3.27108	0.00403143	0.02336	-2.16761
GOBP_GOLGI_DISASSEMBLY	-0.411011	-0.00471194	-3.27098	0.0040324	0.02336	-2.16784
GOBP_REGULATION_OF_SARCOMERE_ORGANIZATION	-0.626572	-0.00813734	-3.2687	0.00405304	0.0234427	-2.17267
GOBP_REGULATION_OF_ORGANELLE_ORGANIZATION	-0.171821	-0.00607638	-3.26801	0.00405934	0.0234564	-2.17414
GOBP_NUCLEOBASE_CONTAINING_SMALL_MOLECULE_INTERCONVERSION	0.586908	-0.0182068	3.2679	0.00406037	0.0234564	-2.17438
GOBP_LIPID_LOCALIZATION	-0.226921	-0.0106029	-3.26742	0.00406474	0.0234685	-2.1754
GOBP_CELLULAR_COMPONENT_MORPHOGENESIS	-0.247922	0.0077159	-3.26703	0.00406833	0.0234726	-2.17623
GOBP_REGULATION_OF_PHOSPHATIDYLINOSITOL_DEPHOSPHORYLATION	-0.757363	0.0663168	-3.26669	0.00407145	0.0234726	-2.17696
GOBP_PEPTIDYL_PROLINE_HYDROXYLATION_TO_4_HYDROXY_L_PROLINE	-0.516795	0.00371962	-3.26646	0.00407356	0.0234726	-2.17745
GOBP_CELL_VOLUME_HOMEOSTASIS	-0.474022	0.017833	-3.26561	0.00408128	0.0234986	-2.17924
GOBP_INTRACELLULAR_PROTEIN_TRANSPORT	-0.180358	-0.0109023	-3.26226	0.00411215	0.0236631	-2.18637
GOBP_VESTIBULOCOCHLEAR_NERVE_FORMATION	-0.686563	0.00913966	-3.26152	0.00411901	0.0236894	-2.18795
GOBP_MULTI_MULTICELLULAR_ORGANISM_PROCESS	-0.210678	-0.0471462	-3.26022	0.00413105	0.0237372	-2.19071
GOBP_ALPHA_KETOGLUTARATE_TRANSPORT	0.627994	0.00994793	3.25958	0.00413694	0.0237372	-2.19206
GOBP_NEGATIVE_REGULATION_OF_RYANODINE_SENSITIVE_CALCIUM_RELEASE_CHANNEL_ACTIVITY	0.508669	-0.115492	3.25946	0.00413811	0.0237372	-2.19232
GOBP_POSITIVE_REGULATION_OF_SEQUESTERING_OF_CALCIUM_ION	0.508669	-0.115492	3.25946	0.00413811	0.0237372	-2.19232
GOBP_ORGANELLE_LOCALIZATION	-0.183294	0.00180264	-3.25914	0.00414107	0.0237372	-2.193
GOBP_REGULATION_OF_ACTIN_FILAMENT_LENGTH	-0.213757	0.00837039	-3.25726	0.0041586	0.0238246	-2.197
GOBP_MACROPHAGE_DIFFERENTIATION	-0.297513	0.0104087	-3.25694	0.00416158	0.0238285	-2.19768
GOBP_NEGATIVE_REGULATION_OF_UBIQUITIN_DEPENDENT_PROTEIN_CATABOLIC_PROCESS	-0.354809	-0.0060726	-3.25642	0.0041664	0.0238429	-2.19877
GOBP_CATECHOLAMINE_UPTAKE	0.402042	-0.00494685	3.25588	0.00417149	0.0238485	-2.19993
GOBP_T_HELPER_CELL_LINEAGE_COMMITMENT	-0.433085	0.0127176	-3.25524	0.00417744	0.0238665	-2.20127
GOBP_POSITIVE_REGULATION_OF_GONAD_DEVELOPMENT	-0.580971	0.060794	-3.25418	0.00418739	0.0238816	-2.20352
GOBP_AMYLOID_BETA_CLEARANCE_BY_TRANSCYTOSIS	-0.340959	-0.0075226	-3.25403	0.00418885	0.0238816	-2.20385
GOBP_CELL_MORPHOGENESIS_INVOLVED_IN_DIFFERENTIATION	-0.260942	0.0119962	-3.25398	0.00418931	0.0238816	-2.20396
GOBP_ACTIN_FILAMENT_BASED_PROCESS	-0.233322	0.00160102	-3.25359	0.00419303	0.0238896	-2.2048
GOBP_TISSUE_REGENERATION	-0.335504	0.0141904	-3.25303	0.00419822	0.0239061	-2.20597
GOBP_HEXOSE_PHOSPHATE_TRANSPORT	-0.458197	0.0118516	-3.25259	0.00420237	0.0239166	-2.2069
GOBP_RESPONSE_TO_HYPEROXIA	0.437654	0.00023168	3.25134	0.00421422	0.0239538	-2.20957
GOBP_NEGATIVE_REGULATION_OF_HEART_RATE	0.441695	0.0109819	3.25117	0.00421585	0.0239538	-2.20993
GOBP_MUSCLE_CELL_PROLIFERATION	-0.191387	0.00507051	-3.25014	0.00422561	0.0239961	-2.21212
GOBP_REGULATION_OF_BODY_FLUID_LEVELS	-0.208121	0.00476396	-3.24951	0.00423157	0.0240168	-2.21345
GOBP_RESPONSE_TO_EPIDERMAL_GROWTH_FACTOR	-0.38011	0.0261927	-3.24526	0.00427215	0.0242073	-2.22248
GOBP_MONOCYTE_ACTIVATION	-0.349919	-0.0930784	-3.24495	0.00427507	0.0242106	-2.22313
GOBP_PRE_MIRNA_PROCESSING	-0.415118	0.0205614	-3.24163	0.00430705	0.0243784	-2.23017
GOBP_CELLULAR_RESPONSE_TO_KETONE	-0.220599	0.0127254	-3.24107	0.00431252	0.0243941	-2.23137
GOBP_TRYPTOPHAN_TRANSPORT	0.546036	-0.010191	3.24029	0.00432003	0.0244118	-2.23302
GOBP_REGULATION_OF_EPITHELIAL_TO_MESENCHYMAL_TRANSITION_INVOLVED_IN_ENDOCARDIAL_CUSHION_FORMATION	-0.388832	0.00953347	-3.23885	0.00433403	0.0244693	-2.23608
GOBP_VITAMIN_D_BIOSYNTHETIC_PROCESS	-0.465066	0.0370252	-3.23876	0.00433492	0.0244693	-2.23627
GOBP_MALE_SEX_DIFFERENTIATION	-0.203187	0.0128891	-3.23647	0.00435725	0.0245819	-2.24113
GOBP_LIPOPOLYSACCHARIDE_MEDIATED_SIGNALING_PATHWAY	-0.208138	0.00398972	-3.23531	0.00436858	0.0246321	-2.24359
GOBP_ACETYL_COA_METABOLIC_PROCESS	0.293242	0.0198296	3.23416	0.00437989	0.0246559	-2.24603
GOBP_REGULATION_OF_CELLULAR_PROTEIN_CATABOLIC_PROCESS	-0.218702	-0.00348844	-3.23244	0.00439678	0.0247241	-2.24967
GOBP_REGULATION_OF_PEPTIDYL_SERINE_PHOSPHORYLATION	-0.208185	-0.00145036	-3.23191	0.004402	0.0247401	-2.25079
GOBP_GLUCOSAMINE_CONTAINING_COMPOUND_CATABOLIC_PROCESS	0.539059	-0.0236728	3.23154	0.00440565	0.0247472	-2.25158
GOBP_PROXIMAL_DISTAL_PATTERN_FORMATION_INVOLVED_IN_NEPHRON_DEVELOPMENT	0.845357	0.0114786	3.23093	0.00441171	0.0247678	-2.25287
GOBP_REGULATION_OF_UBIQUITIN_DEPENDENT_PROTEIN_CATABOLIC_PROCESS	-0.236013	-0.0110859	-3.22797	0.00444112	0.0248719	-2.25916
GOBP_CARDIAC_MUSCLE_CELL_MYOBLAST_DIFFERENTIATION	-0.422225	0.0480823	-3.22761	0.00444466	0.0248719	-2.25991
GOBP_INTRACELLULAR_TRANSPORT	-0.178741	-0.0169063	-3.22545	0.00446625	0.0249792	-2.26449
GOBP_SUCCINATE_METABOLIC_PROCESS	0.482204	-0.0326438	3.22322	0.00448866	0.0250653	-2.26922
GOBP_REGULATION_OF_CELLULAR_COMPONENT_MOVEMENT	-0.208754	0.00709033	-3.22319	0.00448892	0.0250653	-2.26927
GOBP_REGULATION_OF_VENTRICULAR_CARDIAC_MUSCLE_CELL_ACTION_POTENTIAL	-0.454896	0.0453563	-3.22193	0.00450167	0.0251166	-2.27195
GOBP_CELLULAR_RESPONSE_TO_TOXIC_SUBSTANCE	0.309125	-0.0131179	3.2218	0.00450294	0.0251166	-2.27222
GOBP_CELL_MIGRATION	-0.218987	0.00618317	-3.2211	0.00451007	0.0251288	-2.27372
GOBP_NEGATIVE_REGULATION_OF_MRNA_3_END_PROCESSING	-0.452986	0.00287912	-3.22106	0.00451038	0.0251288	-2.27378
GOBP_POSITIVE_REGULATION_OF_CYTOSKELETON_ORGANIZATION	-0.208595	0.00461584	-3.22086	0.00451241	0.0251288	-2.27421
GOBP_REGULATION_OF_VOLTAGE_GATED_SODIUM_CHANNEL_ACTIVITY	-0.755651	-0.0149843	-3.21688	0.00455287	0.0252921	-2.28264
GOBP_TOR_SIGNALING	-0.171687	0.00670131	-3.2168	0.0045537	0.0252921	-2.28281
GOBP_TRANSCRIPTION_FACTOR_CATABOLIC_PROCESS	-0.396436	0.0146727	-3.21451	0.00457713	0.0253598	-2.28766
GOBP_ENDOCARDIAL_CUSHION_FORMATION	-0.397889	0.0281327	-3.2145	0.00457726	0.0253598	-2.28769
GOBP_ACTIN_FILAMENT_BUNDLE_ORGANIZATION	-0.26156	0.0028131	-3.21439	0.00457838	0.0253598	-2.28792
GOBP_CHROMOSOME_ATTACHMENT_TO_THE_NUCLEAR_ENVELOPE	-0.753907	0.0118357	-3.21204	0.00460252	0.0254799	-2.29289
GOBP_NEGATIVE_REGULATION_OF_CHONDROCYTE_PROLIFERATION	-0.636735	0.030747	-3.21019	0.00462166	0.0255574	-2.29681
GOBP_LEUKOTRIENE_BIOSYNTHETIC_PROCESS	0.565371	-0.10331	3.20997	0.00462391	0.0255574	-2.29727
GOBP_DOUBLE_STRAND_BREAK_REPAIR_VIA_BREAK_INDUCED_REPLICATION	0.479137	-0.0353628	3.20852	0.00463897	0.025586	-2.30034
GOBP_REGULATION_OF_BIOLOGICAL_PROCESS_INVOLVED_IN_SYMBIOTIC_INTERACTION	0.282087	-0.0970648	3.20571	0.00466824	0.0257337	-2.30628
GOBP_POSITIVE_REGULATION_OF_OXIDATIVE_STRESS_INDUCED_NEURON_DEATH	-0.548433	0.00878883	-3.20304	0.00469627	0.0258745	-2.31194
GOBP_DETOXIFICATION	0.279043	-0.0660911	3.20113	0.0047164	0.0259715	-2.31597
GOBP_CRANIAL_SKELETAL_SYSTEM_DEVELOPMENT	-0.337797	0.016699	-3.19923	0.00473655	0.0260686	-2.32
GOBP_REGULATION_OF_B_CELL_DIFFERENTIATION	0.420467	0.00948577	3.19843	0.00474502	0.0260971	-2.32169
GOBP_DENDRITE_DEVELOPMENT	-0.240463	0.00242923	-3.19753	0.0047546	0.0261263	-2.32359
GOBP_AUTOPHAGOSOME_LYSOSOME_FUSION	-0.482771	0.0192615	-3.19547	0.00477653	0.0262052	-2.32794
GOBP_KIDNEY_MESENCHYME_DEVELOPMENT	0.472402	0.0128179	3.19411	0.00479108	0.0262518	-2.33081
GOBP_NEGATIVE_REGULATION_OF_ADENYLATE_CYCLASE_ACTIVITY	-0.41412	0.0125002	-3.19396	0.00479267	0.0262518	-2.33112
GOBP_POSITIVE_REGULATION_OF_CELL_PROLIFERATION_IN_BONE_MARROW	-0.580979	0.00987126	-3.19373	0.00479517	0.0262518	-2.33161
GOBP_HINDLIMB_MORPHOGENESIS	-0.417675	0.032815	-3.19074	0.00482742	0.0263584	-2.33794
GOBP_DEOXYRIBONUCLEOSIDE_MONOPHOSPHATE_METABOLIC_PROCESS	0.430754	-0.0256679	3.19064	0.00482843	0.0263584	-2.33814
GOBP_POSITIVE_REGULATION_OF_ORGANELLE_ORGANIZATION	-0.185352	-0.00326503	-3.1904	0.00483107	0.0263584	-2.33866
GOBP_COP9_SIGNALOSOME_ASSEMBLY	0.448365	-0.0271739	3.19013	0.00483399	0.0263584	-2.33923
GOBP_REGULATION_OF_PROTEASOMAL_PROTEIN_CATABOLIC_PROCESS	-0.213179	-0.0138461	-3.19004	0.004835	0.0263584	-2.33942
GOBP_POSITIVE_REGULATION_OF_VOLTAGE_GATED_CALCIUM_CHANNEL_ACTIVITY	0.456952	-0.0124765	3.18974	0.00483823	0.0263586	-2.34006
GOBP_REGULATION_OF_SUPEROXIDE_DISMUTASE_ACTIVITY	0.584952	0.0376105	3.18956	0.00484014	0.0263586	-2.34043
GOBP_REGULATION_OF_CALCIUM_ION_IMPORT_ACROSS_PLASMA_MEMBRANE	-0.796238	-0.0158545	-3.18899	0.00484632	0.0263649	-2.34163
GOBP_REGULATION_OF_GLUCOCORTICOID_RECEPTOR_SIGNALING_PATHWAY	-0.482145	0.0653392	-3.18899	0.00484638	0.0263649	-2.34164
GOBP_RIG_I_SIGNALING_PATHWAY	-0.30121	0.00323035	-3.18838	0.00485291	0.0263729	-2.34291
GOBP_REGULATION_OF_INTRINSIC_APOPTOTIC_SIGNALING_PATHWAY_IN_RESPONSE_TO_DNA_DAMAGE	-0.371616	0.0223402	-3.18838	0.00485294	0.0263729	-2.34292
GOBP_HYDROGEN_PEROXIDE_CATABOLIC_PROCESS	0.425688	-0.0214567	3.18722	0.00486553	0.0263888	-2.34537
GOBP_POSITIVE_REGULATION_OF_PROTEIN_BINDING	-0.202659	0.011322	-3.1872	0.00486576	0.0263888	-2.34541
GOBP_ESTABLISHMENT_OF_PROTEIN_LOCALIZATION	-0.168471	-0.0155689	-3.18717	0.00486605	0.0263888	-2.34547
GOBP_RIBOSOME_DISASSEMBLY	0.586385	-0.0379815	3.18439	0.00489652	0.0265208	-2.35136
GOBP_PROTEIN_REPAIR	0.52515	-0.0122172	3.18424	0.00489808	0.0265208	-2.35166
GOBP_CHEMOKINE_C_C_MOTIF_LIGAND_5_PRODUCTION	-0.526513	0.0381238	-3.18397	0.0049011	0.0265233	-2.35224
GOBP_INTRACILIARY_RETROGRADE_TRANSPORT	0.493962	-0.0472977	3.18179	0.00492498	0.0266386	-2.35683
GOBP_RESPONSE_TO_INTERLEUKIN_3	-0.551214	0.0351706	-3.17948	0.00495053	0.0267628	-2.36171
GOBP_ESTABLISHMENT_OF_PROTEIN_LOCALIZATION_TO_VACUOLE	-0.274908	0.0321676	-3.1779	0.00496803	0.0268329	-2.36504
GOBP_OXYGEN_TRANSPORT	0.647782	-0.0136696	3.17741	0.00497355	0.0268329	-2.36609
GOBP_LUTEINIZING_HORMONE_SECRETION	-0.695196	0.0251276	-3.17712	0.00497674	0.0268329	-2.3667
GOBP_NEGATIVE_REGULATION_OF_HISTONE_METHYLATION	-0.350475	0.0326321	-3.17654	0.0049832	0.0268329	-2.36792
GOBP_REGULATION_OF_MICROTUBULE_CYTOSKELETON_ORGANIZATION	-0.22639	-0.0159158	-3.17622	0.0049868	0.0268329	-2.3686
GOBP_POSITIVE_REGULATION_OF_GLUCOSE_TRANSMEMBRANE_TRANSPORT	-0.432102	-0.0100651	-3.17575	0.00499203	0.0268471	-2.36959
GOBP_CELLULAR_RESPONSE_TO_CORTICOSTEROID_STIMULUS	-0.218053	0.0021802	-3.17391	0.00501255	0.0269294	-2.37346
GOBP_NEGATIVE_REGULATION_OF_RECEPTOR_RECYCLING	-0.685333	0.0391749	-3.17036	0.00505251	0.0271022	-2.38095
GOBP_RESPONSE_TO_GROWTH_HORMONE	-0.255174	0.000924641	-3.17036	0.00505255	0.0271022	-2.38096
GOBP_EXTRINSIC_APOPTOTIC_SIGNALING_PATHWAY_VIA_DEATH_DOMAIN_RECEPTORS	-0.260157	0.023615	-3.16914	0.00506632	0.027162	-2.38353
GOBP_REGULATION_OF_TRANSCRIPTION_BY_RNA_POLYMERASE_III	-0.402275	0.00139932	-3.16682	0.00509267	0.027275	-2.38842
GOBP_POSITIVE_REGULATION_OF_BINDING	-0.205929	0.00359455	-3.16625	0.00509916	0.0272957	-2.38962
GOBP_LOBAR_BRONCHUS_DEVELOPMENT	0.662549	0.0497134	3.16594	0.00510276	0.0272975	-2.39029
GOBP_CELL_ADHESION_MEDIATED_BY_INTEGRIN	-0.262099	0.0231952	-3.16576	0.00510477	0.0272975	-2.39066
GOBP_PROTEIN_LOCALIZATION_TO_ADHERENS_JUNCTION	-0.648892	0.000545612	-3.16462	0.00511775	0.0273527	-2.39305
GOBP_REGULATION_OF_HISTONE_H3_K27_METHYLATION	-0.466359	0.0568829	-3.16414	0.00512331	0.0273648	-2.39408
GOBP_REGULATION_OF_SMAD_PROTEIN_SIGNAL_TRANSDUCTION	-0.306436	0.01068	-3.16377	0.00512748	0.0273648	-2.39485
GOBP_POSITIVE_REGULATION_OF_ERBB_SIGNALING_PATHWAY	-0.326338	-0.0168081	-3.16334	0.00513244	0.0273662	-2.39576
GOBP_CLEAVAGE_FURROW_FORMATION	-0.352487	-0.00190429	-3.16191	0.0051489	0.0274343	-2.39878
GOBP_POSITIVE_REGULATION_OF_MYELOID_LEUKOCYTE_CYTOKINE_PRODUCTION_INVOLVED_IN_IMMUNE_RESPONSE	-0.366034	0.0100878	-3.16122	0.00515687	0.0274627	-2.40024
GOBP_REGULATION_OF_LONG_CHAIN_FATTY_ACID_IMPORT_ACROSS_PLASMA_MEMBRANE	-0.452078	0.0335084	-3.15969	0.00517446	0.0275422	-2.40345
GOBP_ATRIOVENTRICULAR_VALVE_DEVELOPMENT	-0.344652	0.0338631	-3.15919	0.00518028	0.027559	-2.40451
GOBP_PHENYLPROPANOID_METABOLIC_PROCESS	0.533567	-0.00569247	3.15874	0.00518546	0.0275724	-2.40545
GOBP_MUCUS_SECRETION	0.458155	-0.000913539	3.15834	0.00519008	0.0275828	-2.40629
GOBP_CELL_JUNCTION_ASSEMBLY	-0.297171	0.0109841	-3.15807	0.0051932	0.0275843	-2.40686
GOBP_MITOCHONDRIAL_ACETYL_COA_BIOSYNTHETIC_PROCESS_FROM_PYRUVATE	0.486022	-0.0224756	3.15733	0.00520183	0.0276028	-2.40842
GOBP_ANTIGEN_PROCESSING_AND_PRESENTATION_OF_EXOGENOUS_PEPTIDE_ANTIGEN_VIA_MHC_CLASS_II	0.343719	-0.0241311	3.1569	0.00520681	0.027615	-2.40932
GOBP_NEGATIVE_REGULATION_OF_TRANSMEMBRANE_RECEPTOR_PROTEIN_SERINE_THREONINE_KINASE_SIGNALING_PATHWAY	-0.284281	0.0194672	-3.15647	0.00521178	0.0276272	-2.41022
GOBP_G0_TO_G1_TRANSITION	0.386078	-0.0376406	3.15501	0.0052289	0.0277038	-2.41332
GOBP_COMPLEMENT_ACTIVATION	0.371624	-0.046911	3.15405	0.00524011	0.027749	-2.41534
GOBP_MICROTUBULE_POLYMERIZATION_OR_DEPOLYMERIZATION	-0.252586	-0.0208025	-3.15047	0.00528219	0.027929	-2.42288
GOBP_MEMBRANE_PROTEIN_PROTEOLYSIS	-0.216818	0.0149504	-3.14804	0.0053109	0.0280665	-2.42799
GOBP_CELL_CELL_JUNCTION_MAINTENANCE	-0.462956	0.0226687	-3.1449	0.00534828	0.0282352	-2.4346
GOBP_PYRIMIDINE_DIMER_REPAIR	-0.345043	0.0314886	-3.14427	0.00535574	0.0282602	-2.43591
GOBP_PROTEASOME_MEDIATED_UBIQUITIN_DEPENDENT_PROTEIN_CATABOLIC_PROCESS	-0.199374	-0.00996958	-3.13968	0.00541097	0.0284936	-2.44558
GOBP_HEMIDESMOSOME_ASSEMBLY	-0.655244	0.0251657	-3.13919	0.0054168	0.0285098	-2.4466
GOBP_DOPAMINERGIC_NEURON_DIFFERENTIATION	-0.356153	0.0302112	-3.13875	0.00542219	0.0285236	-2.44753
GOBP_RNA_STABILIZATION	-0.267475	0.0144802	-3.13825	0.00542821	0.0285408	-2.44858
GOBP_REGULATION_OF_VACUOLE_ORGANIZATION	-0.282382	0.00844234	-3.13798	0.00543144	0.0285433	-2.44914
GOBP_REGULATION_OF_GLUCOCORTICOID_METABOLIC_PROCESS	0.397376	0.0288342	3.13437	0.00547539	0.0287046	-2.45673
GOBP_CELLULAR_COMPONENT_DISASSEMBLY	-0.187618	-0.00096809	-3.13432	0.00547599	0.0287046	-2.45684
GOBP_NEGATIVE_REGULATION_OF_CALCIUM_ION_TRANSPORT_INTO_CYTOSOL	0.444696	-0.0971338	3.13328	0.00548876	0.0287321	-2.45903
GOBP_BEHAVIOR	-0.171042	0.00281135	-3.13321	0.00548956	0.0287321	-2.45917
GOBP_REGULATION_OF_ASPARTIC_TYPE_ENDOPEPTIDASE_ACTIVITY_INVOLVED_IN_AMYLOID_PRECURSOR_PROTEIN_CATABOLIC_PROCESS	-0.448843	0.00898157	-3.13225	0.00550136	0.0287648	-2.46119
GOBP_SYNAPTIC_VESICLE_RECYCLING_VIA_ENDOSOME	-0.515287	0.0238268	-3.13045	0.00552353	0.0288661	-2.46498
GOBP_MOLTING_CYCLE	-0.191986	0.027582	-3.12853	0.00554716	0.0289517	-2.469
GOBP_TETRAHYDROBIOPTERIN_METABOLIC_PROCESS	0.544527	-0.0415648	3.12812	0.00555231	0.0289517	-2.46988
GOBP_NEGATIVE_REGULATION_OF_RETINOIC_ACID_RECEPTOR_SIGNALING_PATHWAY	-0.484513	0.046401	-3.12781	0.00555609	0.0289517	-2.47052
GOBP_MAINTENANCE_OF_LOCATION	-0.174471	0.00385115	-3.12777	0.00555668	0.0289517	-2.47062
GOBP_MONOTERPENOID_METABOLIC_PROCESS	-0.411532	-0.239236	-3.12646	0.00557284	0.0290068	-2.47335
GOBP_POSITIVE_REGULATION_OF_NEUROGENESIS	-0.237001	0.014731	-3.12577	0.00558146	0.029037	-2.47481
GOBP_RELEASE_OF_SEQUESTERED_CALCIUM_ION_INTO_CYTOSOL_BY_ENDOPLASMIC_RETICULUM	0.34713	-0.0706831	3.12458	0.00559628	0.0290727	-2.47731
GOBP_POSITIVE_REGULATION_OF_MACROPHAGE_DIFFERENTIATION	-0.365769	0.00978508	-3.1241	0.00560232	0.0290727	-2.47832
GOBP_POSITIVE_REGULATION_OF_T_CELL_TOLERANCE_INDUCTION	-0.344722	-0.0168904	-3.12393	0.00560446	0.0290727	-2.47868
GOBP_VESICLE_MEDIATED_TRANSPORT_IN_SYNAPSE	-0.192997	0.0105594	-3.12387	0.00560515	0.0290727	-2.4788
GOBP_REGULATION_OF_GOLGI_TO_PLASMA_MEMBRANE_PROTEIN_TRANSPORT	-0.518027	0.00014878	-3.12316	0.00561403	0.0291009	-2.48029
GOBP_ENDODERMAL_CELL_FATE_COMMITMENT	-0.490948	0.0389279	-3.12294	0.00561685	0.0291009	-2.48076
GOBP_METHIONINE_BIOSYNTHETIC_PROCESS	0.402298	-0.039205	3.12223	0.00562576	0.0291212	-2.48225
GOBP_PROTEIN_DEGLYCOSYLATION	-0.311049	-0.0134534	-3.121	0.00564117	0.0291864	-2.48483
GOBP_PROTEIN_LOCALIZATION_TO_CYTOSKELETON	-0.251977	-0.000799083	-3.1204	0.00564873	0.0292109	-2.48609
GOBP_KETONE_BIOSYNTHETIC_PROCESS	0.362466	-0.011626	3.11927	0.00566288	0.0292695	-2.48845
GOBP_INTERFERON_GAMMA_MEDIATED_SIGNALING_PATHWAY	0.403185	-0.0410742	3.1176	0.00568404	0.0293496	-2.49196
GOBP_VASCULOGENESIS	-0.277974	0.0271615	-3.11702	0.00569141	0.0293681	-2.49318
GOBP_TRANSCYTOSIS	-0.262144	0.00957899	-3.11687	0.0056933	0.0293681	-2.49349
GOBP_ESTABLISHMENT_OF_GOLGI_LOCALIZATION	-0.408758	0.045906	-3.11655	0.00569738	0.0293745	-2.49417
GOBP_MULTI_ORGANISM_REPRODUCTIVE_PROCESS	-0.176688	-0.0182473	-3.11629	0.00570065	0.0293768	-2.49471
GOBP_GLOMERULAR_EPITHELIAL_CELL_DEVELOPMENT	-0.568895	0.0170845	-3.1158	0.00570693	0.0293945	-2.49574
GOBP_NEGATIVE_REGULATION_OF_RESPONSE_TO_DNA_DAMAGE_STIMULUS	-0.234091	0.0066786	-3.11395	0.00573047	0.0294864	-2.49962
GOBP_REGULATION_OF_PROTEIN_CONTAINING_COMPLEX_ASSEMBLY	-0.182163	-0.00156706	-3.11177	0.00575844	0.0296157	-2.5042
GOBP_REGULATION_OF_NEURON_MIGRATION	-0.40426	0.00215928	-3.10949	0.00578776	0.0297311	-2.50899
GOBP_LEARNING	-0.254124	0.0103279	-3.10913	0.00579237	0.0297311	-2.50973
GOBP_DEMETHYLATION	-0.268872	-0.135911	-3.10848	0.00580071	0.0297479	-2.51109
GOBP_REGULATION_OF_ACTIVIN_RECEPTOR_SIGNALING_PATHWAY	-0.471023	-0.0226747	-3.10843	0.00580138	0.0297479	-2.5112
GOBP_PTERIDINE_CONTAINING_COMPOUND_BIOSYNTHETIC_PROCESS	0.427162	-0.0988782	3.10795	0.0058076	0.029765	-2.51221
GOBP_GLOMERULAR_EPITHELIUM_DEVELOPMENT	-0.417501	0.043994	-3.10717	0.00581771	0.0297995	-2.51384
GOBP_LYMPHANGIOGENESIS	-0.421709	0.0356108	-3.10694	0.00582067	0.0297995	-2.51432
GOBP_DOUBLE_STRAND_BREAK_REPAIR_VIA_CLASSICAL_NONHOMOLOGOUS_END_JOINING	-0.460858	0.00687394	-3.10654	0.00582584	0.0297995	-2.51516
GOBP_PROTEIN_MATURATION_BY_IRON_SULFUR_CLUSTER_TRANSFER	0.395008	-0.0806487	3.10573	0.00583639	0.0298388	-2.51686
GOBP_NEGATIVE_REGULATION_OF_PROTEIN_CONTAINING_COMPLEX_ASSEMBLY	-0.189848	0.00244074	-3.10453	0.005852	0.0299038	-2.51938
GOBP_RESPONSE_TO_PHORBOL_13_ACETATE_12_MYRISTATE	0.57119	-0.00153818	3.10415	0.00585692	0.0299142	-2.52017
GOBP_DENTATE_GYRUS_DEVELOPMENT	-0.459732	0.0582777	-3.10305	0.00587127	0.02996	-2.52247
GOBP_NUCLEAR_PORE_COMPLEX_ASSEMBLY	-0.624944	0.00123285	-3.10302	0.00587168	0.02996	-2.52253
GOBP_NECROPTOTIC_SIGNALING_PATHWAY	0.509362	-0.0128211	3.10054	0.00590428	0.0301115	-2.52775
GOBP_PROTEIN_K63_LINKED_DEUBIQUITINATION	-0.347039	0.00348321	-3.09982	0.00591369	0.0301447	-2.52924
GOBP_NEGATIVE_REGULATION_OF_FAT_CELL_DIFFERENTIATION	-0.334928	0.0218188	-3.09905	0.0059238	0.0301651	-2.53085
GOBP_MICROVILLUS_ASSEMBLY	-0.261289	0.0389321	-3.09886	0.00592634	0.0301651	-2.53126
GOBP_POSITIVE_REGULATION_OF_CELLULAR_PH_REDUCTION	-0.630221	0.0449535	-3.09885	0.00592644	0.0301651	-2.53127
GOBP_NEGATIVE_REGULATION_OF_CELLULAR_COMPONENT_ORGANIZATION	-0.164479	-0.00673928	-3.09836	0.00593295	0.0301691	-2.5323
GOBP_INTESTINAL_LIPID_ABSORPTION	-0.535001	-0.00823641	-3.09835	0.00593305	0.0301691	-2.53232
GOBP_POSITIVE_REGULATION_OF_NEURON_MIGRATION	-0.436041	0.00210076	-3.09813	0.00593598	0.0301692	-2.53278
GOBP_TRNA_5_LEADER_REMOVAL	0.422088	0.0115757	3.09786	0.00593963	0.0301729	-2.53336
GOBP_REGULATION_OF_MYELINATION	-0.289959	0.0214847	-3.09763	0.00594263	0.0301734	-2.53384
GOBP_TRANSMEMBRANE_RECEPTOR_PROTEIN_SERINE_THREONINE_KINASE_SIGNALING_PATHWAY	-0.253985	0.0189118	-3.09642	0.00595867	0.030229	-2.53638
GOBP_INTESTINAL_EPITHELIAL_CELL_DEVELOPMENT	-0.367853	0.0170897	-3.09469	0.00598167	0.0303122	-2.54
GOBP_NEGATIVE_REGULATION_OF_NF_KAPPAB_TRANSCRIPTION_FACTOR_ACTIVITY	0.230979	-0.00902065	3.09287	0.00600597	0.0303957	-2.54381
GOBP_RESPONSE_TO_ZINC_ION	0.244416	-0.166236	3.09235	0.00601282	0.0303957	-2.54489
GOBP_NUCLEOSIDE_BISPHOSPHATE_CATABOLIC_PROCESS	0.562805	-0.0308458	3.09176	0.00602079	0.0304169	-2.54613
GOBP_HEPARIN_METABOLIC_PROCESS	-0.357946	0.0212031	-3.0916	0.00602289	0.0304169	-2.54646
GOBP_IMMUNE_RESPONSE_REGULATING_SIGNALING_PATHWAY	-0.174669	-0.0107875	-3.09038	0.00603929	0.0304849	-2.54902
GOBP_REGULATION_OF_INTEGRIN_BIOSYNTHETIC_PROCESS	0.580006	0.00656478	3.0888	0.00606049	0.0305621	-2.55232
GOBP_POSITIVE_REGULATION_OF_NERVOUS_SYSTEM_DEVELOPMENT	-0.219783	0.0137911	-3.08831	0.0060671	0.0305775	-2.55334
GOBP_POSITIVE_REGULATION_OF_AUTOPHAGY_OF_MITOCHONDRION	-0.429644	0.0141091	-3.08796	0.00607188	0.0305775	-2.55408
GOBP_POSITIVE_REGULATION_OF_MICROTUBULE_BINDING	-0.540942	0.0532371	-3.08792	0.0060724	0.0305775	-2.55416
GOBP_GLUTATHIONE_METABOLIC_PROCESS	0.357484	-0.114882	3.08604	0.00609782	0.0306585	-2.55809
GOBP_RECEPTOR_TRANSACTIVATION	-0.713298	0.012244	-3.08564	0.00610328	0.0306585	-2.55893
GOBP_REGULATION_OF_INSULIN_RECEPTOR_SIGNALING_PATHWAY	-0.278071	0.00538465	-3.08422	0.0061226	0.030735	-2.5619
GOBP_MAINTENANCE_OF_LOCATION_IN_CELL	-0.184187	0.00525434	-3.08408	0.00612446	0.030735	-2.56219
GOBP_RHO_PROTEIN_SIGNAL_TRANSDUCTION	-0.276065	0.0226133	-3.08292	0.00614041	0.0308002	-2.56464
GOBP_TRNA_3_END_PROCESSING	0.541253	0.0263718	3.08207	0.00615203	0.0308383	-2.56641
GOBP_UBIQUITIN_DEPENDENT_SMAD_PROTEIN_CATABOLIC_PROCESS	-0.568389	0.00601232	-3.08134	0.006162	0.0308383	-2.56794
GOBP_GROWTH_HORMONE_RECEPTOR_SIGNALING_PATHWAY_VIA_JAK_STAT	-0.419335	0.017396	-3.08132	0.00616226	0.0308383	-2.56798
GOBP_PROTEIN_MODIFICATION_BY_SMALL_PROTEIN_CONJUGATION	-0.165803	-0.00873274	-3.08111	0.00616507	0.0308383	-2.56841
GOBP_RENIN_SECRETION_INTO_BLOOD_STREAM	-0.791596	-0.0063791	-3.08098	0.00616695	0.0308383	-2.56869
GOBP_HISTONE_H3_K4_DIMETHYLATION	-0.701847	-0.00790701	-3.08082	0.00616907	0.0308383	-2.56902
GOBP_FATTY_ACID_TRANSMEMBRANE_TRANSPORT	-0.322801	-0.000278956	-3.08062	0.00617182	0.0308383	-2.56943
GOBP_PEPTIDYL_ARGININE_METHYLATION_TO_ASYMMETRICAL_DIMETHYL_ARGININE	0.495169	-0.0245848	3.08018	0.00617791	0.0308389	-2.57036
GOBP_CHOLESTEROL_CATABOLIC_PROCESS	0.582951	0.0250771	3.07937	0.00618899	0.0308794	-2.57205
GOBP_BILE_ACID_METABOLIC_PROCESS	-0.304561	-0.00437169	-3.07798	0.00620813	0.0309599	-2.57495
GOBP_PROTEIN_INSERTION_INTO_MITOCHONDRIAL_INNER_MEMBRANE	0.388631	-0.0391864	3.07692	0.00622283	0.0310183	-2.57717
GOBP_FAT_PAD_DEVELOPMENT	-0.537736	0.0122284	-3.07645	0.0062293	0.0310356	-2.57815
GOBP_POSITIVE_REGULATION_OF_CALCINEURIN_MEDIATED_SIGNALING	-0.449279	0.0496084	-3.07383	0.00626572	0.0311871	-2.58363
GOBP_OUTFLOW_TRACT_SEPTUM_MORPHOGENESIS	-0.366043	0.0035805	-3.07327	0.00627357	0.0312112	-2.58481
GOBP_REGULATION_OF_SYNAPTIC_VESICLE_PRIMING	-0.479321	-0.000907065	-3.07179	0.00629413	0.031283	-2.58789
GOBP_POSITIVE_REGULATION_OF_INTRACELLULAR_STEROID_HORMONE_RECEPTOR_SIGNALING_PATHWAY	-0.375848	0.0054695	-3.07153	0.00629788	0.031283	-2.58845
GOBP_NEGATIVE_REGULATION_OF_SMOOTH_MUSCLE_CELL_DIFFERENTIATION	-0.439436	0.0242864	-3.07137	0.00630009	0.031283	-2.58877
GOBP_COENZYME_A_METABOLIC_PROCESS	0.346522	0.00101295	3.07024	0.00631595	0.0313467	-2.59114
GOBP_RESPONSE_TO_CHOLESTEROL	-0.38399	-0.00850234	-3.06866	0.00633813	0.0314268	-2.59443
GOBP_RESPONSE_TO_NITRIC_OXIDE	-0.293668	-0.006961	-3.06866	0.00633815	0.0314268	-2.59444
GOBP_PROTEIN_MODIFICATION_BY_SMALL_PROTEIN_REMOVAL	-0.259064	-0.0245422	-3.06804	0.00634688	0.031455	-2.59573
GOBP_PLATELET_DERIVED_GROWTH_FACTOR_RECEPTOR_BETA_SIGNALING_PATHWAY	-0.477679	0.0253401	-3.06774	0.00635106	0.0314607	-2.59635
GOBP_CANNABINOID_SIGNALING_PATHWAY	0.524682	0.0312952	3.06533	0.00638515	0.0315993	-2.60138
GOBP_ENDOCANNABINOID_SIGNALING_PATHWAY	0.524682	0.0312952	3.06533	0.00638515	0.0315993	-2.60138
GOBP_MICROTUBULE_POLYMERIZATION	-0.257413	-0.0313125	-3.06304	0.00641776	0.0316805	-2.60617
GOBP_CELLULAR_RESPONSE_TO_NITROGEN_COMPOUND	-0.162732	0.00198119	-3.06302	0.00641802	0.0316805	-2.60621
GOBP_NUCLEUS_ORGANIZATION	-0.222312	-0.00382351	-3.06297	0.00641878	0.0316805	-2.60632
GOBP_MULTICELLULAR_ORGANISMAL_RESPONSE_TO_STRESS	-0.274088	0.00906697	-3.06181	0.00643529	0.031736	-2.60873
GOBP_POSITIVE_REGULATION_OF_LAMELLIPODIUM_MORPHOGENESIS	-0.555895	0.0552441	-3.06148	0.00644003	0.031736	-2.60942
GOBP_NEUROTRANSMITTER_BIOSYNTHETIC_PROCESS	0.586196	0.0268778	3.0611	0.00644543	0.031736	-2.61021
GOBP_REGULATION_OF_PHOSPHATASE_ACTIVITY	-0.241405	-0.0307505	-3.0611	0.00644545	0.031736	-2.61021
GOBP_SNRNA_TRANSCRIPTION	-0.339695	0.0186001	-3.05976	0.00646463	0.0317952	-2.613
GOBP_TROPHECTODERMAL_CELL_DIFFERENTIATION	-0.316131	0.0179932	-3.05931	0.00647114	0.0318121	-2.61395
GOBP_DENDRITIC_TRANSPORT	-0.395495	0.00677029	-3.0557	0.00652329	0.0320275	-2.62149
GOBP_OTIC_VESICLE_MORPHOGENESIS	0.622256	-0.0145587	3.055	0.00653344	0.0320562	-2.62295
GOBP_POSITIVE_REGULATION_OF_DEPHOSPHORYLATION	-0.25127	0.0105601	-3.0548	0.00653627	0.0320562	-2.62336
GOBP_CARDIAC_CELL_FATE_COMMITMENT	-0.488915	-0.00243635	-3.05336	0.00655718	0.0321181	-2.62636
GOBP_HYDROGEN_PEROXIDE_METABOLIC_PROCESS	0.311117	-0.000252349	3.05329	0.0065582	0.0321181	-2.62651
GOBP_POSITIVE_REGULATION_OF_ESTABLISHMENT_OF_PROTEIN_LOCALIZATION	-0.180457	0.012138	-3.05193	0.00657805	0.0322001	-2.62934
GOBP_REGULATION_OF_RESPONSE_TO_INTERFERON_GAMMA	0.365832	-0.0306508	3.05095	0.00659238	0.032255	-2.63139
GOBP_LATE_ENDOSOME_TO_LYSOSOME_TRANSPORT	0.366758	-0.00263054	3.05048	0.0065992	0.032261	-2.63236
GOBP_TRACHEA_FORMATION	-0.506706	0.0219995	-3.05044	0.00659984	0.032261	-2.63245
GOBP_REGULATION_OF_RAC_PROTEIN_SIGNAL_TRANSDUCTION	-0.376572	0.0384009	-3.04894	0.0066219	0.0323398	-2.63558
GOBP_GLYCOSYLCERAMIDE_CATABOLIC_PROCESS	-0.460153	-0.00944737	-3.04892	0.00662219	0.0323398	-2.63563
GOBP_POSITIVE_REGULATION_OF_PROTEIN_CONTAINING_COMPLEX_DISASSEMBLY	-0.286085	-0.0131794	-3.04813	0.00663375	0.0323724	-2.63726
GOBP_NEGATIVE_REGULATION_OF_DEVELOPMENTAL_GROWTH	-0.291333	0.00885505	-3.04804	0.00663512	0.0323724	-2.63746
GOBP_ORGAN_GROWTH	-0.260309	0.0189464	-3.04773	0.00663967	0.0323793	-2.6381
GOBP_POSITIVE_REGULATION_OF_BASEMENT_MEMBRANE_ASSEMBLY_INVOLVED_IN_EMBRYONIC_BODY_MORPHOGENESIS	-0.728587	0.0280078	-3.04676	0.00665396	0.0324337	-2.64012
GOBP_REGULATION_OF_CELL_ADHESION	-0.237191	-0.0010217	-3.04555	0.00667183	0.0325056	-2.64264
GOBP_ENDOMEMBRANE_SYSTEM_ORGANIZATION	-0.19054	-0.0338785	-3.04497	0.00668051	0.0325325	-2.64386
GOBP_RESPONSE_TO_CAFFEINE	0.462792	-0.0243002	3.04302	0.00670941	0.0326579	-2.64791
GOBP_SPLEEN_DEVELOPMENT	-0.38927	-0.00471826	-3.04175	0.00672835	0.0327154	-2.65056
GOBP_POSITIVE_REGULATION_OF_AXONOGENESIS	-0.28745	0.00877012	-3.04138	0.00673386	0.0327154	-2.65133
GOBP_AUTONOMIC_NERVOUS_SYSTEM_DEVELOPMENT	-0.312555	0.0223791	-3.03945	0.00676267	0.0328246	-2.65534
GOBP_ESTABLISHMENT_OR_MAINTENANCE_OF_BIPOLAR_CELL_POLARITY	-0.258212	-0.00907729	-3.03885	0.00677171	0.0328507	-2.65659
GOBP_G_PROTEIN_COUPLED_OPIOID_RECEPTOR_SIGNALING_PATHWAY	0.663691	-0.0312847	3.03867	0.00677438	0.0328507	-2.65696
GOBP_NEGATIVE_REGULATION_OF_HIGH_VOLTAGE_GATED_CALCIUM_CHANNEL_ACTIVITY	0.79044	0.00700926	3.03804	0.00678391	0.0328815	-2.65828
GOBP_POSITIVE_REGULATION_OF_MIRNA_TRANSCRIPTION	-0.34931	0.0262259	-3.03714	0.00679746	0.0329163	-2.66015
GOBP_REGULATION_OF_ICOSANOID_SECRETION	0.436303	-0.0317099	3.03623	0.00681118	0.0329601	-2.66205
GOBP_FAT_SOLUBLE_VITAMIN_BIOSYNTHETIC_PROCESS	-0.424747	0.0531209	-3.03612	0.00681286	0.0329601	-2.66228
GOBP_REGULATION_OF_LIPOPOLYSACCHARIDE_MEDIATED_SIGNALING_PATHWAY	-0.370477	-0.00339706	-3.03557	0.00682115	0.0329694	-2.66342
GOBP_REGULATION_OF_EXTENT_OF_CELL_GROWTH	-0.276226	0.0121944	-3.03493	0.00683092	0.0330013	-2.66476
GOBP_GOLGI_VESICLE_BUDDING	-0.386602	-0.0217377	-3.0347	0.00683434	0.0330024	-2.66523
GOBP_MITOCHONDRIAL_CYTOCHROME_C_OXIDASE_ASSEMBLY	0.442064	-0.0117895	3.03405	0.00684414	0.0330343	-2.66658
GOBP_METANEPHRIC_TUBULE_FORMATION	0.780909	0.0212373	3.03361	0.00685092	0.0330516	-2.66751
GOBP_FERMENTATION	0.682007	-0.0111245	3.03316	0.00685766	0.0330687	-2.66843
GOBP_DOUBLE_STRAND_BREAK_REPAIR_INVOLVED_IN_MEIOTIC_RECOMBINATION	0.641075	-0.0262634	3.03174	0.00687938	0.0331581	-2.6714
GOBP_VASCULAR_ENDOTHELIAL_CELL_PROLIFERATION	-0.43564	-0.00284369	-3.03137	0.00688493	0.0331622	-2.67216
GOBP_GLYCOLIPID_TRANSPORT	-0.531503	0.0371	-3.02925	0.00691749	0.0332643	-2.67658
GOBP_GTP_BIOSYNTHETIC_PROCESS	0.485584	-0.00359412	3.02894	0.00692211	0.0332711	-2.67721
GOBP_REGULATION_OF_PHAGOCYTOSIS	0.193515	-0.0531535	3.02864	0.00692678	0.0332781	-2.67784
GOBP_EPOXIDE_METABOLIC_PROCESS	0.708733	-0.00546678	3.02841	0.00693031	0.0332796	-2.67832
GOBP_POSITIVE_REGULATION_OF_HORMONE_METABOLIC_PROCESS	-0.378089	0.0438379	-3.02685	0.00695429	0.0333638	-2.68156
GOBP_MAINTENANCE_OF_LENS_TRANSPARENCY	-0.635002	0.0235715	-3.02525	0.00697898	0.0334385	-2.68489
GOBP_PROTEIN_LOCALIZATION_TO_CELL_CORTEX	-0.387984	0.0267851	-3.02525	0.00697901	0.0334385	-2.68489
GOBP_PEPTIDYL_TYROSINE_MODIFICATION	-0.212962	0.0112559	-3.02487	0.00698487	0.0334486	-2.68568
GOBP_REGULATION_OF_TRANSMEMBRANE_RECEPTOR_PROTEIN_SERINE_THREONINE_KINASE_SIGNALING_PATHWAY	-0.273871	0.0212621	-3.02445	0.00699141	0.0334644	-2.68656
GOBP_NEGATIVE_REGULATION_OF_T_CELL_MEDIATED_CYTOTOXICITY	0.387602	-0.0195647	3.02405	0.00699759	0.0334744	-2.68739
GOBP_KERATINOCYTE_DIFFERENTIATION	-0.238936	0.0190817	-3.0239	0.00699995	0.0334744	-2.6877
GOBP_PROTEIN_O_LINKED_MANNOSYLATION	-0.343953	-0.00793277	-3.02073	0.00704919	0.0336943	-2.69428
GOBP_REGULATION_OF_RESPONSE_TO_OSMOTIC_STRESS	-0.534098	0.0241251	-3.02049	0.00705306	0.0336972	-2.6948
GOBP_CHRONIC_INFLAMMATORY_RESPONSE	0.467196	-0.00039623	3.01976	0.00706441	0.0337359	-2.6963
GOBP_PROTEIN_K29_LINKED_DEUBIQUITINATION	-0.727378	-0.0214987	-3.01938	0.00707031	0.0337485	-2.69709
GOBP_NEGATIVE_REGULATION_OF_SIGNALING	-0.173832	0.00872905	-3.01797	0.00709253	0.033839	-2.70003
GOBP_NEGATIVE_REGULATION_OF_NEURON_MIGRATION	-0.442442	0.00208935	-3.01726	0.00710355	0.0338759	-2.70149
GOBP_FREE_UBIQUITIN_CHAIN_POLYMERIZATION	0.507775	-0.00784062	3.01553	0.00713092	0.0339885	-2.70509
GOBP_LEUKOTRIENE_METABOLIC_PROCESS	0.343329	-0.186675	3.01506	0.00713828	0.0339885	-2.70606
GOBP_AMYGDALA_DEVELOPMENT	-0.676331	0.0475	-3.01501	0.00713903	0.0339885	-2.70616
GOBP_REGULATION_OF_RESPIRATORY_GASEOUS_EXCHANGE_BY_NERVOUS_SYSTEM_PROCESS	-0.539093	0.059352	-3.01431	0.00715014	0.0340198	-2.70762
GOBP_NEGATIVE_REGULATION_OF_PLATELET_DERIVED_GROWTH_FACTOR_RECEPTOR_SIGNALING_PATHWAY	-0.516379	0.0185211	-3.01293	0.00717199	0.0341081	-2.71048
GOBP_POLARIZED_EPITHELIAL_CELL_DIFFERENTIATION	-0.362445	-0.0112169	-3.01189	0.00718853	0.0341554	-2.71264
GOBP_FARNESYL_DIPHOSPHATE_METABOLIC_PROCESS	0.567392	-0.0328068	3.01148	0.00719514	0.0341711	-2.7135
GOBP_CELLULAR_RESPONSE_TO_REACTIVE_NITROGEN_SPECIES	-0.259236	-0.00034426	-3.00845	0.0072435	0.0343407	-2.71978
GOBP_ATRIAL_CARDIAC_MUSCLE_CELL_MEMBRANE_REPOLARIZATION	-0.768167	0.0477811	-3.00841	0.0072441	0.0343407	-2.71986
GOBP_MEMBRANE_REPOLARIZATION_DURING_ATRIAL_CARDIAC_MUSCLE_CELL_ACTION_POTENTIAL	-0.768167	0.0477811	-3.00841	0.0072441	0.0343407	-2.71986
GOBP_REGULATION_OF_ATRIAL_CARDIAC_MUSCLE_CELL_MEMBRANE_REPOLARIZATION	-0.768167	0.0477811	-3.00841	0.0072441	0.0343407	-2.71986
GOBP_REGULATION_OF_VOLTAGE_GATED_CALCIUM_CHANNEL_ACTIVITY	0.328486	-0.0102938	3.00729	0.00726212	0.0343946	-2.72219
GOBP_REGULATION_OF_CELL_COMMUNICATION_BY_ELECTRICAL_COUPLING	0.42965	-0.110767	3.00697	0.00726737	0.0343974	-2.72287
GOBP_RESPONSE_TO_INTERFERON_GAMMA	0.23582	-0.0852072	3.00629	0.00727819	0.0344235	-2.72427
GOBP_POSITIVE_REGULATION_OF_HORMONE_BIOSYNTHETIC_PROCESS	-0.36071	0.0433079	-3.00094	0.00736482	0.0348015	-2.73536
GOBP_REGULATION_OF_GLIOGENESIS	-0.23762	0.0204462	-3	0.00738023	0.034825	-2.73732
GOBP_T_HELPER_17_TYPE_IMMUNE_RESPONSE	-0.294118	0.0258952	-2.99895	0.00739739	0.0348758	-2.73949
GOBP_VESICLE_ORGANIZATION	-0.222936	0.000317777	-2.99846	0.00740533	0.0348815	-2.7405
GOBP_POSITIVE_REGULATION_OF_BEHAVIOR	0.35267	0.00385855	2.99738	0.00742317	0.0349337	-2.74275
GOBP_REGULATION_OF_DNA_TEMPLATED_TRANSCRIPTION_ELONGATION	-0.263792	-0.00631298	-2.99638	0.0074396	0.0349634	-2.74483
GOBP_POSITIVE_REGULATION_OF_RYANODINE_SENSITIVE_CALCIUM_RELEASE_CHANNEL_ACTIVITY	0.403435	-0.199444	2.99597	0.00744628	0.034979	-2.74567
GOBP_LEUKOTRIENE_TRANSPORT	-0.584602	0.0113895	-2.99531	0.00745714	0.0350012	-2.74703
GOBP_INTESTINAL_ABSORPTION	-0.279907	0.0104153	-2.99527	0.00745778	0.0350012	-2.74711
GOBP_FUCOSYLATION	0.308462	-0.134078	2.99349	0.0074872	0.0350783	-2.7508
GOBP_COPPER_ION_IMPORT	-0.504553	0.0495385	-2.99346	0.00748774	0.0350783	-2.75087
GOBP_NEGATIVE_REGULATION_OF_MACROAUTOPHAGY	-0.303645	0.0122622	-2.99112	0.00752657	0.0352283	-2.75572
GOBP_REGULATION_OF_HORMONE_BIOSYNTHETIC_PROCESS	-0.297723	0.0284506	-2.98945	0.00755442	0.0353427	-2.75918
GOBP_REGULATION_OF_ORGANELLE_ASSEMBLY	-0.210235	-0.0113852	-2.98814	0.00757633	0.0354257	-2.76189
GOBP_CELLULAR_RESPONSE_TO_ATP	0.287788	-0.0342175	2.98798	0.00757902	0.0354257	-2.76223
GOBP_POSITIVE_REGULATION_OF_MICROTUBULE_POLYMERIZATION_OR_DEPOLYMERIZATION	-0.254378	-0.0314052	-2.98758	0.00758563	0.0354407	-2.76304
GOBP_REGULATION_OF_KERATINOCYTE_DIFFERENTIATION	-0.325852	0.0358474	-2.98568	0.00761768	0.0355482	-2.76699
GOBP_NEGATIVE_REGULATION_OF_TRANSCRIPTION_BY_RNA_POLYMERASE_II	-0.250454	0.00437069	-2.98428	0.0076412	0.03562	-2.76988
GOBP_DEVELOPMENTAL_GROWTH_INVOLVED_IN_MORPHOGENESIS	-0.250117	0.00771297	-2.98092	0.00769817	0.0358533	-2.77684
GOBP_POSITIVE_REGULATION_OF_DNA_LIGATION	0.499913	-0.0065814	2.98031	0.00770847	0.0358851	-2.77809
GOBP_REGULATION_OF_ORGAN_GROWTH	-0.291393	0.00673657	-2.97863	0.00773718	0.0360025	-2.78157
GOBP_CELL_PART_MORPHOGENESIS	-0.235478	0.00732726	-2.9778	0.00775141	0.0360364	-2.78329
GOBP_EMBRYONIC_HEMOPOIESIS	-0.345485	-0.00211428	-2.97653	0.00777319	0.0361215	-2.78592
GOBP_PONS_DEVELOPMENT	-0.503564	0.0159065	-2.97246	0.00784331	0.0364146	-2.79433
GOBP_MEMBRANE_TO_MEMBRANE_DOCKING	-0.463085	0.02442	-2.97083	0.00787149	0.0365291	-2.79769
GOBP_ENDOTHELIAL_CELL_MORPHOGENESIS	-0.526903	0.0200508	-2.96826	0.00791629	0.0366713	-2.803
GOBP_SENSORY_PERCEPTION_OF_BITTER_TASTE	-0.428653	-0.0128703	-2.96526	0.00796894	0.0368987	-2.80921
GOBP_DEVELOPMENTAL_MATURATION	-0.220938	0.000509783	-2.96425	0.00798668	0.0369643	-2.81129
GOBP_CEREBELLAR_GRANULAR_LAYER_FORMATION	-0.589489	-0.0100051	-2.96374	0.00799573	0.0369896	-2.81235
GOBP_TRICARBOXYLIC_ACID_METABOLIC_PROCESS	0.418414	-0.0171539	2.96158	0.00803388	0.0371164	-2.8168
GOBP_POSITIVE_REGULATION_OF_VOLTAGE_GATED_POTASSIUM_CHANNEL_ACTIVITY	0.427816	-0.00843738	2.96102	0.0080437	0.0371452	-2.81795
GOBP_INTESTINAL_EPITHELIAL_CELL_DIFFERENTIATION	-0.364495	0.0128985	-2.95898	0.00808007	0.0372567	-2.82217
GOBP_POSITIVE_REGULATION_OF_DNA_DEMETHYLATION	-0.667936	0.0071147	-2.95886	0.00808223	0.0372567	-2.82242
GOBP_REGULATION_OF_TRIGLYCERIDE_CATABOLIC_PROCESS	0.445063	-0.00797559	2.95691	0.00811695	0.0373912	-2.82643
GOBP_GOLGI_RIBBON_FORMATION	-0.466291	0.0576664	-2.95682	0.00811862	0.0373912	-2.82662
GOBP_ROUNDABOUT_SIGNALING_PATHWAY	-0.455394	-0.0358887	-2.95329	0.00818204	0.0376527	-2.8339
GOBP_REGULATION_OF_TRANSFERASE_ACTIVITY	-0.141672	-1.44705e-05	-2.95326	0.00818268	0.0376527	-2.83397
GOBP_VESICLE_TARGETING_TO_FROM_OR_WITHIN_GOLGI	-0.314521	0.0149437	-2.95295	0.00818824	0.0376616	-2.83461
GOBP_GLUTAMINE_FAMILY_AMINO_ACID_CATABOLIC_PROCESS	0.263793	-0.0723862	2.95211	0.00820346	0.0377148	-2.83635
GOBP_INTRINSIC_APOPTOTIC_SIGNALING_PATHWAY_BY_P53_CLASS_MEDIATOR	-0.249331	0.019061	-2.95094	0.00822454	0.0377648	-2.83875
GOBP_SULFUR_AMINO_ACID_METABOLIC_PROCESS	0.254085	-0.0587224	2.95092	0.00822497	0.0377648	-2.8388
GOBP_MYELIN_ASSEMBLY	-0.326608	-0.00327555	-2.9509	0.00822528	0.0377648	-2.83883
GOBP_POSITIVE_REGULATION_OF_RESPONSE_TO_WOUNDING	-0.239268	0.0163475	-2.94939	0.00825264	0.0378569	-2.84194
GOBP_POSITIVE_REGULATION_OF_SIGNALING	-0.149711	0.00899758	-2.94852	0.00826857	0.0379132	-2.84374
GOBP_RESPONSE_TO_WOUNDING	-0.204692	0.0136682	-2.94444	0.00834319	0.0382046	-2.85214
GOBP_REGULATION_OF_MACROPHAGE_DIFFERENTIATION	-0.323918	0.00591941	-2.94392	0.00835277	0.0382315	-2.85322
GOBP_HEMATOPOIETIC_PROGENITOR_CELL_DIFFERENTIATION	-0.198037	0.0102644	-2.94293	0.008371	0.0382981	-2.85526
GOBP_ESTABLISHMENT_OF_ORGANELLE_LOCALIZATION	-0.185941	8.10674e-06	-2.94195	0.00838898	0.0383634	-2.85726
GOBP_NEGATIVE_REGULATION_OF_TOR_SIGNALING	-0.205031	0.0120374	-2.94072	0.00841177	0.0384336	-2.8598
GOBP_RELEASE_OF_CYTOCHROME_C_FROM_MITOCHONDRIA	0.322415	-0.0130284	2.94021	0.00842127	0.0384431	-2.86085
GOBP_CYTOSOLIC_CALCIUM_ION_TRANSPORT	-0.200965	-0.0117788	-2.93786	0.00846492	0.0385914	-2.86569
GOBP_NUCLEOSIDE_TRIPHOSPHATE_CATABOLIC_PROCESS	0.529823	0.0066347	2.93726	0.00847619	0.0386258	-2.86693
GOBP_INORGANIC_ION_IMPORT_ACROSS_PLASMA_MEMBRANE	-0.254453	0.0149845	-2.93565	0.00850618	0.0387454	-2.87023
GOBP_REGULATION_OF_MICROTUBULE_POLYMERIZATION_OR_DEPOLYMERIZATION	-0.277588	-0.0216902	-2.93331	0.00855022	0.0389117	-2.87506
GOBP_MYOBLAST_PROLIFERATION	-0.487276	0.00827902	-2.93262	0.00856312	0.038943	-2.87647
GOBP_CELLULAR_RESPONSE_TO_PROSTAGLANDIN_E_STIMULUS	-0.359282	0.011977	-2.93235	0.00856835	0.038943	-2.87704
GOBP_CELLULAR_RESPONSE_TO_PROSTAGLANDIN_STIMULUS	-0.359282	0.011977	-2.93235	0.00856835	0.038943	-2.87704
GOBP_NEGATIVE_REGULATION_OF_SMOOTH_MUSCLE_CELL_MIGRATION	-0.288208	0.0191022	-2.93149	0.0085845	0.0389535	-2.8788
GOBP_POSITIVE_REGULATION_OF_FATTY_ACID_BETA_OXIDATION	-0.631119	0.000930884	-2.93079	0.00859769	0.0389737	-2.88024
GOBP_REGULATION_OF_COMPLEMENT_ACTIVATION	0.373332	0.00550205	2.93037	0.00860577	0.0389932	-2.88111
GOBP_REGULATION_OF_VASCULAR_ASSOCIATED_SMOOTH_MUSCLE_CELL_DEDIFFERENTIATION	-0.687651	0.0193441	-2.92987	0.00861523	0.0390191	-2.88214
GOBP_GASTRULATION	-0.23284	0.0152438	-2.92856	0.00864	0.039097	-2.88482
GOBP_NON_MOTILE_CILIUM_ASSEMBLY	0.315758	-0.00984698	2.92818	0.00864731	0.039113	-2.88561
GOBP_LOCOMOTION	-0.189556	0.00654113	-2.92795	0.00865167	0.0391157	-2.88609
GOBP_REGULATION_OF_CALCINEURIN_MEDIATED_SIGNALING	-0.337675	0.0330021	-2.92738	0.00866253	0.0391477	-2.88726
GOBP_NEGATIVE_REGULATION_OF_PROTEOLYSIS_INVOLVED_IN_CELLULAR_PROTEIN_CATABOLIC_PROCESS	-0.314934	-0.0110141	-2.92629	0.00868328	0.0392032	-2.88949
GOBP_GLUTAMINE_METABOLIC_PROCESS	0.374856	-0.00087598	2.92614	0.00868617	0.0392032	-2.8898
GOBP_POSITIVE_REGULATION_OF_OXIDOREDUCTASE_ACTIVITY	0.22063	0.00360621	2.92549	0.00869851	0.0392418	-2.89113
GOBP_POSITIVE_REGULATION_OF_TRANSFERASE_ACTIVITY	-0.153201	-0.001363	-2.92497	0.00870844	0.0392695	-2.8922
GOBP_RESPONSE_TO_STILBENOID	-0.603916	-0.0106892	-2.92425	0.00872231	0.0393036	-2.89368
GOBP_NEGATIVE_REGULATION_OF_NUCLEOBASE_CONTAINING_COMPOUND_METABOLIC_PROCESS	-0.20358	-0.0011225	-2.92373	0.00873231	0.0393257	-2.89475
GOBP_NEURON_DEVELOPMENT	-0.208697	0.00724187	-2.92324	0.00874179	0.0393379	-2.89577
GOBP_VIRAL_RNA_GENOME_REPLICATION	-0.36618	-0.0199913	-2.92319	0.00874259	0.0393379	-2.89585
GOBP_REGULATION_OF_MEMBRANE_LIPID_DISTRIBUTION	-0.349143	-0.0206346	-2.92253	0.00875543	0.0393785	-2.89723
GOBP_POSITIVE_REGULATION_OF_NEUROBLAST_PROLIFERATION	-0.400336	0.0192895	-2.92178	0.00876991	0.0393923	-2.89877
GOBP_INTERFERON_ALPHA_PRODUCTION	-0.376263	0.0107725	-2.92105	0.00878386	0.0394142	-2.90025
GOBP_ESTABLISHMENT_OF_SISTER_CHROMATID_COHESION	-0.575663	0.010971	-2.92073	0.00879	0.0394142	-2.90091
GOBP_HISTONE_DEACETYLATION	-0.253141	0.0117945	-2.92047	0.00879518	0.0394204	-2.90146
GOBP_ANION_HOMEOSTASIS	-0.398979	0.0162889	-2.91955	0.00881298	0.0394831	-2.90335
GOBP_POSITIVE_REGULATION_OF_HELICASE_ACTIVITY	0.472891	-0.00185869	2.91769	0.00884904	0.0396275	-2.90716
GOBP_POSITIVE_REGULATION_OF_SYNAPTIC_TRANSMISSION	-0.22513	0.00715413	-2.91665	0.00886932	0.0397011	-2.9093
GOBP_REGULATION_OF_NEURON_PROJECTION_DEVELOPMENT	-0.224974	0.00896126	-2.9164	0.00887413	0.0397055	-2.9098
GOBP_POSTSYNAPTIC_MEMBRANE_ASSEMBLY	-0.564054	0.0127676	-2.91284	0.00894384	0.0399829	-2.91711
GOBP_CARDIOLIPIN_BIOSYNTHETIC_PROCESS	0.441557	-0.0122499	2.91235	0.00895344	0.0400085	-2.91811
GOBP_REGULATION_OF_MITOCHONDRIAL_ATP_SYNTHESIS_COUPLED_ELECTRON_TRANSPORT	0.685229	0.00735997	2.91205	0.00895936	0.0400177	-2.91873
GOBP_NEGATIVE_REGULATION_OF_INTRINSIC_APOPTOTIC_SIGNALING_PATHWAY_BY_P53_CLASS_MEDIATOR	-0.458431	0.00818586	-2.91177	0.00896492	0.0400253	-2.91931
GOBP_EYELID_DEVELOPMENT_IN_CAMERA_TYPE_EYE	-0.356629	0.0121186	-2.91081	0.00898376	0.0400748	-2.92127
GOBP_NEGATIVE_REGULATION_OF_RNA_CATABOLIC_PROCESS	-0.237336	0.0109664	-2.91056	0.00898883	0.0400802	-2.9218
GOBP_GLYOXYLATE_METABOLIC_PROCESS	0.51834	-0.0136762	2.90664	0.00906657	0.0404094	-2.92984
GOBP_PHYSIOLOGICAL_CARDIAC_MUSCLE_HYPERTROPHY	-0.29727	-0.00149355	-2.90642	0.00907086	0.0404112	-2.93028
GOBP_FOREGUT_MORPHOGENESIS	-0.527956	0.0509735	-2.90563	0.00908669	0.0404535	-2.93191
GOBP_STRIATUM_DEVELOPMENT	-0.349452	0.023462	-2.90539	0.00909151	0.0404535	-2.9324
GOBP_PHOSPHOLIPID_BIOSYNTHETIC_PROCESS	-0.241464	-0.00549703	-2.90536	0.00909207	0.0404535	-2.93246
GOBP_MITRAL_VALVE_DEVELOPMENT	-0.483993	0.072401	-2.90493	0.00910065	0.0404742	-2.93334
GOBP_PURKINJE_MYOCYTE_TO_VENTRICULAR_CARDIAC_MUSCLE_CELL_SIGNALING	0.708767	-0.0240529	2.90358	0.00912758	0.0405766	-2.9361
GOBP_POSTSYNAPSE_ASSEMBLY	-0.416867	0.00403921	-2.90278	0.00914365	0.0406132	-2.93774
GOBP_TRNA_METABOLIC_PROCESS	0.237696	-0.0243969	2.90117	0.00917598	0.0406937	-2.94104
GOBP_POSITIVE_REGULATION_OF_HEXOKINASE_ACTIVITY	-0.352639	0.0152156	-2.90112	0.00917713	0.0406937	-2.94115
GOBP_NEGATIVE_REGULATION_OF_P38MAPK_CASCADE	-0.474511	0.0014614	-2.9011	0.0091775	0.0406937	-2.94119
GOBP_GLYCOSYLCERAMIDE_METABOLIC_PROCESS	-0.287994	0.00141704	-2.90048	0.00918991	0.0407139	-2.94245
GOBP_NEGATIVE_REGULATION_OF_MUSCLE_CELL_DIFFERENTIATION	-0.245886	0.0221643	-2.89907	0.00921844	0.0408221	-2.94535
GOBP_PARAXIAL_MESODERM_DEVELOPMENT	-0.406493	-0.00680975	-2.89888	0.00922223	0.0408221	-2.94573
GOBP_LYTIC_VACUOLE_ORGANIZATION	-0.224512	0.00364963	-2.89785	0.00924311	0.0408971	-2.94784
GOBP_REGULATION_OF_ANTIGEN_PROCESSING_AND_PRESENTATION_OF_PEPTIDE_ANTIGEN	0.659478	0.01545	2.89662	0.00926821	0.0409527	-2.95037
GOBP_PEPTIDYL_ARGININE_METHYLATION	0.372465	-0.0342113	2.8965	0.00927061	0.0409527	-2.95061
GOBP_REGULATION_OF_EXECUTION_PHASE_OF_APOPTOSIS	-0.32003	0.0319958	-2.89594	0.00928205	0.0409819	-2.95176
GOBP_DICHOTOMOUS_SUBDIVISION_OF_TERMINAL_UNITS_INVOLVED_IN_SALIVARY_GLAND_BRANCHING	-0.607062	0.0304721	-2.89559	0.00928908	0.0409941	-2.95247
GOBP_REGULATION_OF_TRANSPORT	-0.144263	-0.00340441	-2.89499	0.00930137	0.0410147	-2.9537
GOBP_NUCLEOSIDE_MONOPHOSPHATE_METABOLIC_PROCESS	0.271682	-0.0119569	2.89359	0.00932999	0.0411234	-2.95657
GOBP_RECEPTOR_MEDIATED_ENDOCYTOSIS_INVOLVED_IN_CHOLESTEROL_TRANSPORT	-0.558648	-0.016177	-2.89312	0.0093396	0.0411483	-2.95753
GOBP_FOLATE_IMPORT_ACROSS_PLASMA_MEMBRANE	0.681804	-0.0317573	2.89214	0.00935975	0.041202	-2.95954
GOBP_REGULATION_OF_CELLULAR_MACROMOLECULE_BIOSYNTHETIC_PROCESS	-0.176539	-0.00932004	-2.89091	0.00938506	0.0412783	-2.96206
GOBP_REGULATION_OF_DENDRITE_DEVELOPMENT	-0.22715	0.0115658	-2.88945	0.00941507	0.041383	-2.96504
GOBP_REGULATION_OF_CARDIAC_MUSCLE_CELL_ACTION_POTENTIAL	-0.3801	0.0087431	-2.88762	0.00945304	0.0415068	-2.96879
GOBP_MYOTUBE_DIFFERENTIATION_INVOLVED_IN_SKELETAL_MUSCLE_REGENERATION	-0.602702	0.0220461	-2.8873	0.00945969	0.0415184	-2.96945
GOBP_ANTIGEN_PROCESSING_AND_PRESENTATION_OF_LIPID_ANTIGEN_VIA_MHC_CLASS_IB	-0.751551	0.051011	-2.88657	0.00947471	0.0415491	-2.97093
GOBP_NEURON_PROJECTION_MAINTENANCE	-0.461544	0.00851581	-2.88598	0.00948712	0.041586	-2.97215
GOBP_CELLULAR_RESPONSE_TO_HYPEROXIA	0.575985	0.0489023	2.88559	0.00949523	0.0416039	-2.97295
GOBP_NEGATIVE_REGULATION_OF_ANTIGEN_PROCESSING_AND_PRESENTATION	0.457808	-0.0161424	2.88462	0.00951544	0.0416748	-2.97493
GOBP_REGULATION_OF_TRANSCRIPTION_ELONGATION_FROM_RNA_POLYMERASE_II_PROMOTER	-0.31118	0.00334255	-2.88435	0.00952105	0.0416818	-2.97548
GOBP_REGULATION_OF_BROWN_FAT_CELL_DIFFERENTIATION	-0.360279	0.0328926	-2.88349	0.00953902	0.0417428	-2.97724
GOBP_LEUKEMIA_INHIBITORY_FACTOR_SIGNALING_PATHWAY	-0.597756	-0.0461575	-2.88273	0.00955496	0.0417949	-2.9788
GOBP_POSITIVE_REGULATION_OF_AMYLOID_BETA_FORMATION	-0.373718	0.0185901	-2.88161	0.00957833	0.0418794	-2.98107
GOBP_REGULATION_OF_VERY_LOW_DENSITY_LIPOPROTEIN_PARTICLE_CLEARANCE	0.625352	-0.00716562	2.88104	0.0095903	0.0419141	-2.98224
GOBP_SULFUR_AMINO_ACID_BIOSYNTHETIC_PROCESS	0.281288	-0.0988252	2.8796	0.00962066	0.0420142	-2.98519
GOBP_LATERAL_MESODERM_DEVELOPMENT	-0.393681	0.0318387	-2.87957	0.00962134	0.0420142	-2.98525
GOBP_HISTONE_H3_K9_ACETYLATION	-0.347493	-0.0117756	-2.87888	0.00963594	0.0420603	-2.98667
GOBP_LYSOSOMAL_MICROAUTOPHAGY	-0.356211	-0.0164124	-2.87803	0.00965383	0.0421029	-2.9884
GOBP_REGULATION_OF_INTRINSIC_APOPTOTIC_SIGNALING_PATHWAY_BY_P53_CLASS_MEDIATOR	-0.377296	0.0194846	-2.87595	0.00969793	0.0422596	-2.99264
GOBP_REGULATION_OF_BLOOD_VOLUME_BY_RENIN_ANGIOTENSIN	0.668003	-0.0375553	2.87547	0.00970802	0.0422858	-2.99361
GOBP_POSITIVE_REGULATION_OF_MYELOID_LEUKOCYTE_DIFFERENTIATION	-0.281257	0.019261	-2.87396	0.00974022	0.0423791	-2.9967
GOBP_FOLIC_ACID_CONTAINING_COMPOUND_CATABOLIC_PROCESS	0.692152	0.0138123	2.87389	0.00974171	0.0423791	-2.99684
GOBP_MOTOR_NEURON_APOPTOTIC_PROCESS	-0.334767	0.0236331	-2.87248	0.00977194	0.0424393	-2.99973
GOBP_POSITIVE_REGULATION_OF_INTEGRIN_ACTIVATION	-0.443489	0.013691	-2.86944	0.00983724	0.0426871	-3.00594
GOBP_POSITIVE_REGULATION_OF_MONOCYTE_CHEMOTACTIC_PROTEIN_1_PRODUCTION	0.442335	-0.0329244	2.86835	0.00986071	0.0427561	-3.00816
GOBP_LEUKOCYTE_ADHESION_TO_VASCULAR_ENDOTHELIAL_CELL	-0.229896	0.0132491	-2.86825	0.00986288	0.0427561	-3.00837
GOBP_INOSITOL_PHOSPHATE_MEDIATED_SIGNALING	-0.340343	0.0246603	-2.86782	0.00987208	0.0427561	-3.00924
GOBP_NEGATIVE_REGULATION_OF_CELL_MORPHOGENESIS_INVOLVED_IN_DIFFERENTIATION	-0.462805	0.00432055	-2.86767	0.00987538	0.0427561	-3.00955
GOBP_PEPTIDYL_LYSINE_HYDROXYLATION	0.365306	-0.00380231	2.86761	0.00987657	0.0427561	-3.00966
GOBP_DETERMINATION_OF_DORSAL_VENTRAL_ASYMMETRY	-0.449984	0.00164297	-2.86755	0.00987792	0.0427561	-3.00979
GOBP_NEGATIVE_REGULATION_OF_PROTEIN_LOCALIZATION_TO_CELL_PERIPHERY	-0.332547	-0.00822683	-2.86623	0.00990662	0.0428409	-3.01249
GOBP_MYELOID_CELL_ACTIVATION_INVOLVED_IN_IMMUNE_RESPONSE	-0.199163	-0.00185353	-2.86608	0.00990971	0.0428409	-3.01278
GOBP_FATTY_ACID_DERIVATIVE_CATABOLIC_PROCESS	0.423956	-0.249825	2.8657	0.00991804	0.0428409	-3.01356
GOBP_REGULATION_OF_FILOPODIUM_ASSEMBLY	-0.341396	0.016569	-2.86559	0.00992044	0.0428409	-3.01379
GOBP_DENDRITIC_SPINE_DEVELOPMENT	-0.217701	0.00422391	-2.86549	0.00992255	0.0428409	-3.01399
GOBP_POSITIVE_REGULATION_OF_CATION_CHANNEL_ACTIVITY	0.212817	-0.032022	2.86531	0.00992645	0.0428409	-3.01435
GOBP_VESICLE_TARGETING_ROUGH_ER_TO_CIS_GOLGI	-0.40347	0.0333574	-2.86496	0.00993404	0.0428558	-3.01507
GOBP_SKELETAL_MUSCLE_SATELLITE_CELL_DIFFERENTIATION	-0.660486	0.022011	-2.86349	0.0099661	0.0429404	-3.01807
GOBP_3_UTR_MEDIATED_MRNA_STABILIZATION	-0.368502	0.0215507	-2.8631	0.00997453	0.0429589	-3.01886
GOBP_POSITIVE_REGULATION_OF_CAMP_DEPENDENT_PROTEIN_KINASE_ACTIVITY	-0.559927	0.0466351	-2.86247	0.00998834	0.0430005	-3.02015
GOBP_POSITIVE_REGULATION_OF_AXON_EXTENSION	-0.288322	0.00532931	-2.86156	0.0100082	0.0430324	-3.022
GOBP_MYELOID_LEUKOCYTE_MEDIATED_IMMUNITY	-0.186233	-0.00594854	-2.86079	0.0100252	0.0430876	-3.02358
GOBP_POSITIVE_REGULATION_OF_PROTEASOMAL_UBIQUITIN_DEPENDENT_PROTEIN_CATABOLIC_PROCESS	-0.200303	-0.0112255	-2.85492	0.0101547	0.0436081	-3.03554
GOBP_VESICLE_TRANSPORT_ALONG_MICROTUBULE	-0.233473	0.000290161	-2.85426	0.0101693	0.0436527	-3.03687
GOBP_REGULATION_OF_DENDRITIC_SPINE_DEVELOPMENT	-0.229251	0.00147739	-2.85327	0.0101914	0.0437293	-3.03889
GOBP_NEGATIVE_REGULATION_OF_SEQUESTERING_OF_TRIGLYCERIDE	-0.523052	0.000729482	-2.85293	0.0101991	0.0437442	-3.0396
GOBP_REGULATION_OF_POTASSIUM_ION_EXPORT_ACROSS_PLASMA_MEMBRANE	-0.683372	-0.0284059	-2.85214	0.0102167	0.0438016	-3.0412
GOBP_REGULATION_OF_T_CELL_COSTIMULATION	-0.518816	0.0221963	-2.85162	0.0102283	0.043815	-3.04226
GOBP_I_KAPPAB_KINASE_NF_KAPPAB_SIGNALING	-0.156124	-0.00444718	-2.8509	0.0102444	0.043866	-3.04373
GOBP_LYMPHOCYTE_MIGRATION	-0.294043	-0.00642862	-2.84977	0.0102697	0.0439561	-3.04602
GOBP_RESPONSE_TO_GAMMA_RADIATION	0.249105	0.0101419	2.84958	0.010274	0.0439561	-3.04641
GOBP_NEGATIVE_REGULATION_OF_CELL_ADHESION	-0.225869	-0.000543037	-2.8488	0.0102916	0.0440133	-3.048
GOBP_DEFENSE_RESPONSE_TO_GRAM_POSITIVE_BACTERIUM	0.22991	-0.1488	2.84816	0.0103059	0.0440382	-3.0493
GOBP_CELL_MIGRATION_INVOLVED_IN_SPROUTING_ANGIOGENESIS	-0.236795	0.0254373	-2.84672	0.0103385	0.0441409	-3.05223
GOBP_POSITIVE_REGULATION_OF_ODONTOGENESIS	0.51428	-0.0458097	2.84614	0.0103516	0.0441786	-3.05341
GOBP_VESICLE_FUSION_WITH_GOLGI_APPARATUS	0.420713	-0.0373806	2.84486	0.0103805	0.044284	-3.05601
GOBP_PEPTIDYL_TYROSINE_DEPHOSPHORYLATION	-0.258971	0.00175323	-2.84394	0.0104014	0.0443549	-3.05789
GOBP_RESPONSE_TO_HISTAMINE	-0.609386	0.0436934	-2.8434	0.0104138	0.0443893	-3.05899
GOBP_MODIFICATION_DEPENDENT_MACROMOLECULE_CATABOLIC_PROCESS	-0.16649	-0.0104846	-2.84252	0.0104337	0.0444559	-3.06077
GOBP_NEGATIVE_REGULATION_OF_RHO_PROTEIN_SIGNAL_TRANSDUCTION	-0.377607	0.0393534	-2.84233	0.0104381	0.0444562	-3.06116
GOBP_DEOXYRIBONUCLEOSIDE_MONOPHOSPHATE_CATABOLIC_PROCESS	0.395793	0.00861584	2.84182	0.0104496	0.0444693	-3.06219
GOBP_REGULATION_OF_RNA_POLYMERASE_II_REGULATORY_REGION_SEQUENCE_SPECIFIC_DNA_BINDING	-0.285915	-0.0414061	-2.84182	0.0104497	0.0444693	-3.0622
GOBP_NEGATIVE_REGULATION_OF_FATTY_ACID_METABOLIC_PROCESS	-0.288609	0.0174116	-2.84091	0.0104704	0.0445208	-3.06404
GOBP_POSITIVE_REGULATION_OF_SMAD_PROTEIN_SIGNAL_TRANSDUCTION	-0.321605	-0.000103744	-2.8403	0.0104844	0.0445617	-3.06528
GOBP_VIRAL_PROTEIN_PROCESSING	0.321921	-0.00144291	2.83985	0.0104947	0.0445876	-3.0662
GOBP_TYPE_I_PNEUMOCYTE_DIFFERENTIATION	0.46554	-0.0109223	2.83912	0.0105116	0.0446245	-3.06769
GOBP_EPITHELIAL_CELL_DIFFERENTIATION_INVOLVED_IN_PROSTATE_GLAND_DEVELOPMENT	-0.50772	0.0345799	-2.8391	0.0105121	0.0446245	-3.06773
GOBP_EPITHELIAL_TO_MESENCHYMAL_TRANSITION	-0.242613	0.016522	-2.83655	0.0105707	0.0448369	-3.07291
GOBP_LIVER_MORPHOGENESIS	-0.359025	-0.00247923	-2.83584	0.0105871	0.044888	-3.07436
GOBP_ORGANELLE_TRANSPORT_ALONG_MICROTUBULE	-0.227394	0.00606493	-2.83436	0.0106213	0.044996	-3.07735
GOBP_REGULATION_OF_TYPE_B_PANCREATIC_CELL_DEVELOPMENT	-0.373435	0.0192131	-2.83403	0.0106289	0.0450099	-3.07802
GOBP_VENOUS_BLOOD_VESSEL_DEVELOPMENT	-0.4339	0.0278726	-2.83346	0.0106423	0.045048	-3.07919
GOBP_RIBOSE_PHOSPHATE_BIOSYNTHETIC_PROCESS	0.240688	-0.00765132	2.83298	0.0106534	0.0450767	-3.08016
GOBP_POTASSIUM_ION_EXPORT_ACROSS_PLASMA_MEMBRANE	-0.52817	0.00162744	-2.8319	0.0106785	0.0451643	-3.08235
GOBP_AMPA_GLUTAMATE_RECEPTOR_CLUSTERING	-0.462245	0.0181977	-2.83122	0.0106943	0.0451943	-3.08372
GOBP_POSITIVE_REGULATION_OF_CYSTEINE_TYPE_ENDOPEPTIDASE_ACTIVITY_INVOLVED_IN_APOPTOTIC_SIGNALING_PATHWAY	0.457748	-0.00175673	2.83075	0.0107053	0.0452223	-3.08468
GOBP_NEGATIVE_REGULATION_OF_TRANSFORMING_GROWTH_FACTOR_BETA_PRODUCTION	-0.306743	0.0448156	-2.82899	0.0107466	0.0453601	-3.08827
GOBP_NEGATIVE_REGULATION_OF_CELL_DEVELOPMENT	-0.265938	0.00492579	-2.82837	0.0107611	0.0454027	-3.08952
GOBP_CARDIAC_CELL_DEVELOPMENT	-0.264363	0.00655931	-2.82764	0.0107782	0.0454562	-3.091
GOBP_REGULATION_OF_G0_TO_G1_TRANSITION	0.407714	-0.0240496	2.82527	0.0108342	0.0456737	-3.09581
GOBP_THYROID_HORMONE_TRANSPORT	0.341242	0.0281979	2.82383	0.0108682	0.0457797	-3.09873
GOBP_OSTEOCLAST_DIFFERENTIATION	-0.220413	0.019744	-2.82318	0.0108836	0.0458261	-3.10005
GOBP_MICROGLIAL_CELL_MIGRATION	0.644556	0.00300998	2.82021	0.0109543	0.0461051	-3.10607
GOBP_ACTIVATION_OF_STORE_OPERATED_CALCIUM_CHANNEL_ACTIVITY	-0.477332	0.0735457	-2.81878	0.0109886	0.0461931	-3.10897
GOBP_POSITIVE_REGULATION_OF_CELL_GROWTH	-0.199621	-0.00426674	-2.81857	0.0109936	0.0461954	-3.1094
GOBP_NEGATIVE_REGULATION_OF_INTERLEUKIN_18_PRODUCTION	0.775068	-0.0220797	2.81814	0.0110039	0.0462199	-3.11027
GOBP_NEGATIVE_REGULATION_OF_PROTEIN_LOCALIZATION_TO_MEMBRANE	-0.297837	-0.00639756	-2.81669	0.0110387	0.0462888	-3.11321
GOBP_HISTONE_EXCHANGE	0.49357	-0.0244202	2.81659	0.0110411	0.0462888	-3.1134
GOBP_GLYCEROL_TRANSPORT	0.719381	-0.0145841	2.81653	0.0110426	0.0462888	-3.11354
GOBP_POSITIVE_REGULATION_OF_G0_TO_G1_TRANSITION	0.367349	-0.0143327	2.81617	0.0110513	0.0463062	-3.11426
GOBP_POSITIVE_REGULATION_OF_NEURON_DEATH	-0.226415	0.00923315	-2.81597	0.0110561	0.0463079	-3.11467
GOBP_HYDROGEN_PEROXIDE_BIOSYNTHETIC_PROCESS	0.38773	-0.0204102	2.81562	0.0110644	0.0463224	-3.11536
GOBP_ENDODERM_DEVELOPMENT	-0.264345	0.014883	-2.81545	0.0110685	0.0463224	-3.11572
GOBP_ETHANOL_METABOLIC_PROCESS	0.410436	-0.403691	2.81493	0.0110812	0.0463567	-3.11678
GOBP_PROTON_TRANSPORTING_TWO_SECTOR_ATPASE_COMPLEX_ASSEMBLY	0.303768	0.0031109	2.8137	0.0111109	0.0464249	-3.11926
GOBP_POTASSIUM_ION_TRANSPORT	-0.223442	-0.0107042	-2.81363	0.0111127	0.0464249	-3.11941
GOBP_REGULATION_OF_ANATOMICAL_STRUCTURE_MORPHOGENESIS	-0.199915	0.0126254	-2.81351	0.0111154	0.0464249	-3.11965
GOBP_POSITIVE_REGULATION_OF_MYOTUBE_DIFFERENTIATION	-0.496356	0.0120489	-2.81318	0.0111234	0.0464385	-3.12031
GOBP_VENTRICULAR_CARDIAC_MUSCLE_TISSUE_MORPHOGENESIS	-0.256514	0.018064	-2.81251	0.0111397	0.04647	-3.12167
GOBP_NEGATIVE_REGULATION_OF_PROTEIN_LOCALIZATION	-0.149199	0.00724648	-2.81145	0.0111656	0.0465592	-3.12383
GOBP_RESPONSE_TO_WATER_DEPRIVATION	0.460549	-0.0220858	2.81031	0.0111932	0.0466556	-3.12612
GOBP_DTMP_METABOLIC_PROCESS	0.55114	-0.0405547	2.80852	0.0112368	0.0467622	-3.12974
GOBP_FACULTATIVE_HETEROCHROMATIN_ASSEMBLY	-0.340908	0.00494608	-2.80631	0.0112911	0.0469693	-3.13422
GOBP_ISOPRENOID_CATABOLIC_PROCESS	0.391323	-0.0371138	2.80518	0.0113191	0.0470628	-3.13651
GOBP_NEGATIVE_REGULATION_OF_CELL_SUBSTRATE_ADHESION	-0.298713	0.0249851	-2.80503	0.0113227	0.0470628	-3.13681
GOBP_REGULATION_OF_CILIUM_MOVEMENT	0.35266	-0.0209447	2.80426	0.0113417	0.0470893	-3.13837
GOBP_ASTRAL_MICROTUBULE_ORGANIZATION	-0.442052	0.0282138	-2.80423	0.0113423	0.0470893	-3.13842
GOBP_POSITIVE_REGULATION_OF_AMYLOID_PRECURSOR_PROTEIN_BIOSYNTHETIC_PROCESS	-0.479345	0.0273268	-2.80155	0.0114088	0.0473324	-3.14385
GOBP_REGULATION_OF_MUSCLE_ADAPTATION	-0.255347	0.0143331	-2.80148	0.0114104	0.0473324	-3.14398
GOBP_LIPID_TRANSLOCATION	-0.369583	-0.0233294	-2.80028	0.0114404	0.0474032	-3.14642
GOBP_SECOND_MESSENGER_MEDIATED_SIGNALING	-0.183474	-0.0036136	-2.79923	0.0114664	0.0474524	-3.14853
GOBP_NEGATIVE_REGULATION_OF_FEEDING_BEHAVIOR	0.858475	-0.0294552	2.79894	0.0114738	0.0474524	-3.14913
GOBP_POSITIVE_REGULATION_OF_WNT_SIGNALING_PATHWAY	-0.230043	0.0145311	-2.79875	0.0114786	0.0474524	-3.14952
GOBP_REGULATION_OF_NEUROGENESIS	-0.218928	0.0157956	-2.79834	0.0114887	0.0474524	-3.15034
GOBP_PROTEIN_EXPORT_FROM_NUCLEUS	-0.218973	0.010005	-2.7983	0.0114897	0.0474524	-3.15042
GOBP_CARNITINE_TRANSPORT	0.813357	-0.070193	2.79794	0.0114987	0.0474703	-3.15114
GOBP_POSITIVE_REGULATION_OF_PHAGOCYTOSIS	0.189275	-0.0882875	2.79711	0.0115195	0.0475239	-3.15282
GOBP_REGULATION_OF_CARDIAC_MUSCLE_CONTRACTION_BY_REGULATION_OF_THE_RELEASE_OF_SEQUESTERED_CALCIUM_ION	0.459647	-0.0968093	2.79692	0.0115243	0.0475239	-3.15321
GOBP_POSITIVE_REGULATION_OF_LEUKOCYTE_ADHESION_TO_VASCULAR_ENDOTHELIAL_CELL	-0.316086	0.014159	-2.79688	0.0115254	0.0475239	-3.1533
GOBP_POSITIVE_REGULATION_OF_VASCULAR_ENDOTHELIAL_GROWTH_FACTOR_SIGNALING_PATHWAY	-0.57903	0.00814135	-2.79665	0.0115312	0.0475289	-3.15376
GOBP_PLASMA_MEMBRANE_ORGANIZATION	-0.236799	0.00380697	-2.79617	0.0115431	0.0475407	-3.15472
GOBP_NEGATIVE_REGULATION_OF_PROTEIN_EXPORT_FROM_NUCLEUS	0.402126	-0.0410368	2.79617	0.0115432	0.0475407	-3.15473
GOBP_NEGATIVE_REGULATION_OF_ACTIVIN_RECEPTOR_SIGNALING_PATHWAY	-0.470415	-0.125826	-2.79507	0.0115708	0.0476353	-3.15695
GOBP_NEGATIVE_REGULATION_OF_TYPE_2_IMMUNE_RESPONSE	-0.330967	-0.0114184	-2.79433	0.0115894	0.0476929	-3.15844
GOBP_PROTEIN_CATABOLIC_PROCESS	-0.151534	-0.00380934	-2.79289	0.0116259	0.047824	-3.16136
GOBP_GAP_JUNCTION_ASSEMBLY	0.342978	0.00676526	2.79213	0.011645	0.0478835	-3.16288
GOBP_POSITIVE_REGULATION_OF_NEUROTRANSMITTER_SECRETION	0.358658	0.0106167	2.79174	0.0116549	0.047899	-3.16367
GOBP_POLY_A_PLUS_MRNA_EXPORT_FROM_NUCLEUS	-0.357432	-0.0994893	-2.79158	0.0116589	0.047899	-3.16399
GOBP_REGULATION_OF_ENDODEOXYRIBONUCLEASE_ACTIVITY	-0.497135	0.0265887	-2.79144	0.0116626	0.047899	-3.16429
GOBP_PHOSPHOLIPID_METABOLIC_PROCESS	-0.190359	-0.00282528	-2.79049	0.0116866	0.0479363	-3.16619
GOBP_CELLULAR_ION_HOMEOSTASIS	-0.154642	-0.0119564	-2.7904	0.0116888	0.0479363	-3.16637
GOBP_TRANSCRIPTION_ELONGATION_FROM_RNA_POLYMERASE_II_PROMOTER	-0.275307	0.0034073	-2.79017	0.0116948	0.0479363	-3.16685
GOBP_REGULATION_OF_CYCLIN_DEPENDENT_PROTEIN_KINASE_ACTIVITY	-0.223082	-0.00615282	-2.78979	0.0117044	0.0479567	-3.16761
GOBP_VASCULAR_ENDOTHELIAL_GROWTH_FACTOR_RECEPTOR_SIGNALING_PATHWAY	-0.386549	0.0337079	-2.78818	0.0117455	0.048087	-3.17086
GOBP_NEGATIVE_REGULATION_OF_MONOOXYGENASE_ACTIVITY	-0.37446	0.0207939	-2.78795	0.0117513	0.0480917	-3.17132
GOBP_RECEPTOR_LOCALIZATION_TO_NON_MOTILE_CILIUM	0.674579	-0.0187267	2.78727	0.0117686	0.0481245	-3.17269
GOBP_ENDOTHELIAL_CELL_MIGRATION	-0.17933	0.0104744	-2.78707	0.0117737	0.0481264	-3.17309
GOBP_GENERATION_OF_PRECURSOR_METABOLITES_AND_ENERGY	0.21797	-0.0164089	2.78409	0.0118504	0.0484208	-3.17912
GOBP_RESPONSE_TO_ACETYLCHOLINE	-0.368585	-0.0169647	-2.78336	0.011869	0.0484778	-3.18058
GOBP_POSITIVE_REGULATION_OF_SECONDARY_METABOLITE_BIOSYNTHETIC_PROCESS	0.322156	-0.0109543	2.78314	0.0118748	0.048482	-3.18102
GOBP_MICROTUBULE_NUCLEATION	-0.235917	-0.0394014	-2.78113	0.0119269	0.0486756	-3.18509
GOBP_POSITIVE_REGULATION_OF_TRANSMEMBRANE_RECEPTOR_PROTEIN_SERINE_THREONINE_KINASE_SIGNALING_PATHWAY	-0.26719	0.0219007	-2.78063	0.0119398	0.0487091	-3.18609
GOBP_POSITIVE_REGULATION_OF_CELLULAR_AMIDE_METABOLIC_PROCESS	-0.197472	-0.0095764	-2.77938	0.0119723	0.0488038	-3.18861
GOBP_REGULATION_OF_CELL_DIFFERENTIATION	-0.203572	0.0076913	-2.7785	0.0119952	0.0488703	-3.19039
GOBP_EMBRYONIC_FORELIMB_MORPHOGENESIS	-0.330674	0.0343921	-2.77823	0.0120021	0.0488703	-3.19092
GOBP_SPERM_FLAGELLUM_ASSEMBLY	0.43032	-0.0383653	2.77702	0.0120338	0.048965	-3.19337
GOBP_SEQUESTERING_OF_CALCIUM_ION	-0.238696	-0.00739408	-2.77673	0.0120413	0.0489687	-3.19394
GOBP_POSITIVE_REGULATION_OF_STRESS_FIBER_ASSEMBLY	-0.230536	0.00984806	-2.77639	0.0120501	0.0489856	-3.19463
GOBP_VESICLE_BUDDING_FROM_MEMBRANE	-0.293708	-0.00959202	-2.77609	0.012058	0.0489984	-3.19523
GOBP_N_ACYLPHOSPHATIDYLETHANOLAMINE_METABOLIC_PROCESS	0.555867	0.0493305	2.77562	0.0120704	0.0490294	-3.19618
GOBP_EYE_PIGMENTATION	-0.531671	0.0299093	-2.77478	0.0120925	0.049097	-3.19788
GOBP_LIPID_HYDROXYLATION	-0.393314	-0.330238	-2.77462	0.0120965	0.049097	-3.19819
GOBP_REPRODUCTIVE_SYSTEM_DEVELOPMENT	-0.202965	0.0110297	-2.77414	0.0121093	0.0491133	-3.19917
GOBP_POSITIVE_REGULATION_OF_GENE_EXPRESSION	-0.137559	-0.012217	-2.77411	0.01211	0.0491133	-3.19922
GOBP_OXYGEN_HOMEOSTASIS	-0.410202	0.0270841	-2.77331	0.0121311	0.0491797	-3.20084
GOBP_NEURON_MATURATION	-0.326907	0.0078577	-2.7726	0.0121498	0.0492361	-3.20227
GOBP_ACYLGLYCEROL_TRANSPORT	-0.520176	0.00440345	-2.77102	0.0121916	0.0493431	-3.20545
GOBP_LEUKOCYTE_DIFFERENTIATION	-0.190928	-0.00625363	-2.77096	0.0121932	0.0493431	-3.20557
GOBP_VACUOLAR_TRANSPORT	-0.183447	0.015611	-2.77052	0.0122046	0.0493431	-3.20644
GOBP_RESPIRATORY_BURST_INVOLVED_IN_DEFENSE_RESPONSE	0.408256	-0.0326965	2.77051	0.0122049	0.0493431	-3.20647
GOBP_TRNA_PROCESSING	0.257508	-0.0286602	2.77047	0.0122061	0.0493431	-3.20655
GOBP_RESPONSE_TO_PLATELET_DERIVED_GROWTH_FACTOR	-0.352678	-0.0135675	-2.77037	0.0122089	0.0493431	-3.20676
GOBP_POSITIVE_REGULATION_OF_CHOLESTEROL_BIOSYNTHETIC_PROCESS	-0.455746	-0.000950394	-2.77011	0.0122155	0.0493431	-3.20727
GOBP_CILIUM_ORGANIZATION	0.19515	-0.0138374	2.77007	0.0122167	0.0493431	-3.20736
GOBP_LEUKOTRIENE_B4_CATABOLIC_PROCESS	0.167537	-0.764649	2.7698	0.0122238	0.0493431	-3.2079
GOBP_EMBRYONIC_CLEAVAGE	-0.351444	0.0163782	-2.76931	0.012237	0.0493769	-3.2089
GOBP_MODULATION_BY_HOST_OF_SYMBIONT_PROCESS	-0.231679	0.0114551	-2.76881	0.0122501	0.0494108	-3.2099
GOBP_FORMATION_OF_PRIMARY_GERM_LAYER	-0.27078	0.0165136	-2.76724	0.012292	0.0495603	-3.21306
GOBP_DETECTION_OF_CALCIUM_ION	0.278847	-0.118148	2.76662	0.0123084	0.0496072	-3.2143
GOBP_GOLGI_TO_LYSOSOME_TRANSPORT	-0.387544	0.000192034	-2.76617	0.0123204	0.0496363	-3.2152
GOBP_CELL_MORPHOGENESIS_INVOLVED_IN_NEURON_DIFFERENTIATION	-0.234438	0.00823137	-2.76492	0.0123539	0.049713	-3.21771
GOBP_GLUTAMINE_FAMILY_AMINO_ACID_METABOLIC_PROCESS	0.199845	-0.0306309	2.76454	0.0123643	0.0497315	-3.2185
GOBP_REGULATION_OF_ASPARTIC_TYPE_PEPTIDASE_ACTIVITY	-0.378723	0.0126534	-2.76439	0.0123681	0.0497315	-3.21878
GOBP_SPROUTING_ANGIOGENESIS	-0.212406	0.0202601	-2.76415	0.0123746	0.0497386	-3.21927
GOBP_REGULATION_OF_LYSOSOMAL_LUMEN_PH	0.303175	0.00715127	2.7631	0.0124027	0.0498321	-3.22137
GOBP_TRANSLATIONAL_READTHROUGH	-0.454834	-0.0378862	-2.7623	0.0124243	0.0498996	-3.22299
GOBP_NEGATIVE_REGULATION_OF_NEUROINFLAMMATORY_RESPONSE	-0.46412	0.0238684	-2.76164	0.0124422	0.0499522	-3.22432

## Sheet: Table S7
Table S7 OE vs. COE in GO-BP gene sets by GSVA analysis (adj.P.Val < 0.05)
	logFC	AveExpr	t	P.Value	adj.P.Val	B
GOBP_CALCIUM_ACTIVATED_PHOSPHOLIPID_SCRAMBLING	1.19832	-0.0748359	9.65013	9.59511e-09	4.21105e-05	10.1345
GOBP_RESPONSE_TO_YEAST	1.06961	0.0236213	9.48044	1.27092e-08	4.21105e-05	9.87919
GOBP_POSITIVE_REGULATION_OF_PROTEIN_LOCALIZATION_TO_CELL_PERIPHERY	0.605054	-0.00608276	8.80602	4.01862e-08	6.642e-05	8.8249
GOBP_POSITIVE_REGULATION_OF_GAP_JUNCTION_ASSEMBLY	-1.13828	-0.0248993	-8.74289	4.4887e-08	6.642e-05	8.72288
GOBP_POSITIVE_REGULATION_OF_PROTEIN_LOCALIZATION_TO_MEMBRANE	0.584337	-0.00753989	8.52283	6.6266e-08	7.64188e-05	8.36274
GOBP_REGULATION_OF_INORGANIC_ANION_TRANSMEMBRANE_TRANSPORT	1.07789	-0.0408266	8.3657	8.7847e-08	9.0992e-05	8.10122
GOBP_REGULATION_OF_TRAIL_ACTIVATED_APOPTOTIC_SIGNALING_PATHWAY	-0.979628	-0.0258278	-7.99978	1.7149e-07	0.000137315	7.47795
GOBP_DENDRITIC_CELL_APOPTOTIC_PROCESS	1.00663	-0.00852671	7.99712	1.72339e-07	0.000137315	7.47333
GOBP_MODIFICATION_OF_SYNAPTIC_STRUCTURE	0.540442	0.0128356	7.60015	3.63315e-07	0.000260453	6.77416
GOBP_REGULATION_OF_CHLORIDE_TRANSPORT	0.637788	0.00495331	7.58051	3.77177e-07	0.000260453	6.73895
GOBP_REGULATION_OF_PROTEIN_LOCALIZATION_TO_MEMBRANE	0.46044	-0.00431825	7.42562	5.07683e-07	0.000328661	6.45916
GOBP_THYROID_HORMONE_TRANSPORT	0.887148	0.0281979	7.34129	5.97636e-07	0.000343906	6.3053
GOBP_REGULATION_OF_PROTEIN_LOCALIZATION_TO_PLASMA_MEMBRANE	0.483916	-0.00409086	7.18896	8.04403e-07	0.000377211	6.02462
GOBP_METAL_ION_EXPORT	0.560963	-0.0285751	7.18835	8.05354e-07	0.000377211	6.0235
GOBP_GLYCOSPHINGOLIPID_BIOSYNTHETIC_PROCESS	0.55865	-0.0107282	7.1669	8.39983e-07	0.000377211	5.98368
GOBP_PEPTIDE_CROSS_LINKING	-0.637796	-0.0103654	-7.15257	8.63959e-07	0.000377211	5.95706
GOBP_REGULATION_OF_PROTEIN_LOCALIZATION_TO_CELL_PERIPHERY	0.437546	-0.0063107	7.12852	9.05832e-07	0.000377211	5.91227
GOBP_PERIPHERAL_NERVOUS_SYSTEM_MYELIN_MAINTENANCE	0.786603	-0.00701243	7.12594	9.10433e-07	0.000377211	5.90748
GOBP_POSITIVE_REGULATION_OF_G0_TO_G1_TRANSITION	-0.918695	-0.0143327	-7.0429	1.07269e-06	0.000417434	5.75218
GOBP_PARENTAL_BEHAVIOR	0.617932	0.0185592	7.01735	1.12842e-06	0.000417434	5.70419
GOBP_DETOXIFICATION_OF_NITROGEN_COMPOUND	-0.879055	-0.00453874	-6.93727	1.3233e-06	0.000456891	5.55313
GOBP_POST_EMBRYONIC_EYE_MORPHOGENESIS	-0.884562	-0.0370516	-6.8884	1.45904e-06	0.000466164	5.46047
GOBP_REGULATION_OF_GLUCOSE_IMPORT	0.474675	0.00125804	6.87953	1.48517e-06	0.000466164	5.44362
GOBP_POSITIVE_REGULATION_OF_VASCULAR_PERMEABILITY	0.72923	-0.0192849	6.81919	1.67636e-06	0.000473386	5.32862
GOBP_REGULATION_OF_MODIFICATION_OF_SYNAPTIC_STRUCTURE	0.634158	0.0198894	6.78613	1.79168e-06	0.000473386	5.26541
GOBP_OXALOACETATE_METABOLIC_PROCESS	-0.874696	-0.0317655	-6.77099	1.84722e-06	0.000473386	5.2364
GOBP_REGULATION_OF_ANION_CHANNEL_ACTIVITY	0.897119	-0.0224547	6.76391	1.8738e-06	0.000473386	5.22282
GOBP_REGULATION_OF_APOPTOTIC_PROCESS_IN_BONE_MARROW_CELL	-1.20305	-0.0765216	-6.59056	2.66401e-06	0.000607039	4.88802
GOBP_RESPONSE_TO_HERBICIDE	-1.05185	-0.00229051	-6.58474	2.69587e-06	0.000607039	4.8767
GOBP_T_TUBULE_ORGANIZATION	0.779898	0.0397058	6.51242	3.12606e-06	0.00066081	4.73564
GOBP_RESPONSE_TO_GROWTH_HORMONE	0.522544	0.000924641	6.49224	3.25826e-06	0.000674982	4.69615
GOBP_NEGATIVE_REGULATION_OF_HISTONE_H3_K9_TRIMETHYLATION	-0.712094	0.0155357	-6.4172	3.80281e-06	0.000772344	4.54876
GOBP_REGULATION_OF_PROTEIN_GLYCOSYLATION	0.661731	-0.0339935	6.32823	4.57194e-06	0.000910695	4.37296
GOBP_DETERMINATION_OF_DORSAL_VENTRAL_ASYMMETRY	0.986972	0.00164297	6.28954	4.95481e-06	0.00091548	4.29615
GOBP_EXTRACELLULAR_EXOSOME_ASSEMBLY	0.546946	0.0196548	6.28655	4.98568e-06	0.00091548	4.29022
GOBP_ISOCITRATE_METABOLIC_PROCESS	-0.941169	0.00981325	-6.28332	5.01938e-06	0.00091548	4.28379
GOBP_SKELETAL_MUSCLE_ATROPHY	0.784742	0.0173395	6.28155	5.03788e-06	0.00091548	4.28027
GOBP_BRANCHED_CHAIN_AMINO_ACID_METABOLIC_PROCESS	-0.487834	-0.0159078	-6.21309	5.8115e-06	0.00103785	4.14377
GOBP_REGULATION_OF_POSITIVE_CHEMOTAXIS	0.710665	0.0210316	6.13424	6.85604e-06	0.00118358	3.98573
GOBP_IMMUNE_COMPLEX_CLEARANCE	-0.881373	-0.0261378	-6.08618	7.58557e-06	0.00127824	3.88899
GOBP_NEGATIVE_REGULATION_OF_ACTIVATED_T_CELL_PROLIFERATION	0.688551	0.00960036	6.0821	7.65116e-06	0.00127824	3.88076
GOBP_BRANCHED_CHAIN_AMINO_ACID_CATABOLIC_PROCESS	-0.521687	-0.00705578	-6.042	8.32684e-06	0.00136904	3.79977
GOBP_RESPONSE_TO_UV_A	0.793852	0.0132552	5.99112	9.27342e-06	0.00146647	3.69669
GOBP_POSITIVE_REGULATION_OF_RETINOIC_ACID_RECEPTOR_SIGNALING_PATHWAY	0.814235	0.007319	5.98754	9.34416e-06	0.00146647	3.68942
GOBP_ARGININE_METABOLIC_PROCESS	0.692277	-0.00946429	5.96443	9.81365e-06	0.00151716	3.64247
GOBP_PLASMA_MEMBRANE_TUBULATION	0.63205	0.0240227	5.90204	1.12061e-05	0.00170695	3.51537
GOBP_CELLULAR_RESPONSE_TO_GROWTH_HORMONE_STIMULUS	0.530935	-0.00311842	5.8852	1.16155e-05	0.00174368	3.48098
GOBP_NEGATIVE_REGULATION_OF_HEART_RATE	-0.795319	0.0109819	-5.85407	1.24135e-05	0.00180861	3.41731
GOBP_POSITIVE_REGULATION_OF_CARDIAC_MUSCLE_CONTRACTION	-1.05724	-0.0145188	-5.85151	1.24817e-05	0.00180861	3.41206
GOBP_PROTEIN_LOCALIZATION_TO_PLASMA_MEMBRANE	0.366726	0.00636632	5.84507	1.26547e-05	0.00180861	3.39886
GOBP_STRIATED_MUSCLE_ATROPHY	0.678047	0.00580232	5.83244	1.30011e-05	0.00180861	3.37298
GOBP_PHENYLPROPANOID_METABOLIC_PROCESS	-0.9847	-0.00569247	-5.82946	1.30842e-05	0.00180861	3.36688
GOBP_AMINO_ACID_BETAINE_BIOSYNTHETIC_PROCESS	-0.795485	-0.0258501	-5.82905	1.30957e-05	0.00180861	3.36603
GOBP_NEGATIVE_REGULATION_OF_ALPHA_BETA_T_CELL_PROLIFERATION	0.622812	-0.173762	5.80893	1.3672e-05	0.00181804	3.32474
GOBP_NEGATIVE_REGULATION_OF_T_CELL_MEDIATED_CYTOTOXICITY	-0.742954	-0.0195647	-5.79648	1.40417e-05	0.00181804	3.29917
GOBP_REGULATION_OF_GLYCOPROTEIN_METABOLIC_PROCESS	0.531426	0.00101197	5.75477	1.53564e-05	0.00196372	3.21334
GOBP_AMINO_ACID_IMPORT_ACROSS_PLASMA_MEMBRANE	0.467146	-0.00377158	5.69858	1.73299e-05	0.00209022	3.09737
GOBP_TRICARBOXYLIC_ACID_CYCLE	-0.598702	0.0264441	-5.69568	1.74389e-05	0.00209022	3.09136
GOBP_POSITIVE_REGULATION_OF_MAST_CELL_CHEMOTAXIS	0.70344	-0.00375037	5.69481	1.74715e-05	0.00209022	3.08956
GOBP_REGULATION_OF_ANOIKIS	0.540725	0.00707949	5.6772	1.8148e-05	0.0021121	3.05312
GOBP_REGULATION_OF_CARDIAC_MUSCLE_CELL_MEMBRANE_POTENTIAL	0.969075	-0.00845872	5.65956	1.88523e-05	0.00216969	3.01659
GOBP_DETECTION_OF_MUSCLE_STRETCH	0.85978	0.0161585	5.64383	1.95039e-05	0.00222002	2.98398
GOBP_REGULATION_OF_HUMORAL_IMMUNE_RESPONSE	-0.550142	0.0017759	-5.63218	2.00016e-05	0.00225192	2.9598
GOBP_POSITIVE_REGULATION_OF_ENDOPLASMIC_RETICULUM_STRESS_INDUCED_INTRINSIC_APOPTOTIC_SIGNALING_PATHWAY	0.596196	-0.00943509	5.61543	2.07395e-05	0.00226126	2.92503
GOBP_DENTINOGENESIS	0.899704	-0.0779889	5.56823	2.29737e-05	0.00233942	2.82682
GOBP_NEGATIVE_REGULATION_OF_CYTOPLASMIC_TRANSLATION	0.651048	-0.0027079	5.56221	2.32763e-05	0.00233942	2.81426
GOBP_EOSINOPHIL_DIFFERENTIATION	-1.04447	0.0212482	-5.56108	2.33335e-05	0.00233942	2.8119
GOBP_NEGATIVE_REGULATION_OF_ATP_BIOSYNTHETIC_PROCESS	0.911163	0.0132978	5.53976	2.44393e-05	0.00241088	2.76745
GOBP_SKELETAL_MUSCLE_ACETYLCHOLINE_GATED_CHANNEL_CLUSTERING	0.536418	0.0137656	5.52379	2.53028e-05	0.00247251	2.73411
GOBP_MITOTIC_DNA_REPLICATION	-0.883126	-0.0156213	-5.51627	2.57203e-05	0.00248982	2.7184
GOBP_LYSOSOMAL_LUMEN_ACIDIFICATION	-0.563923	0.000153722	-5.51109	2.60122e-05	0.00249476	2.70756
GOBP_POSITIVE_REGULATION_OF_POTASSIUM_ION_TRANSMEMBRANE_TRANSPORTER_ACTIVITY	0.681219	0.00976461	5.50642	2.62778e-05	0.00249712	2.69781
GOBP_POSITIVE_REGULATION_OF_CYCLASE_ACTIVITY	0.621228	-0.00318705	5.4783	2.79381e-05	0.00261997	2.63897
GOBP_SYNCYTIUM_FORMATION	0.478205	0.0161032	5.47603	2.80765e-05	0.00261997	2.63423
GOBP_DNA_STRAND_ELONGATION_INVOLVED_IN_DNA_REPLICATION	-0.652258	-0.020329	-5.46397	2.8825e-05	0.00265971	2.60896
GOBP_DNA_LIGATION	-0.47721	-0.0170689	-5.45731	2.92471e-05	0.00265971	2.59499
GOBP_EPITHELIAL_CELL_PROLIFERATION_INVOLVED_IN_SALIVARY_GLAND_MORPHOGENESIS	-1.21491	0.0513594	-5.45291	2.95296e-05	0.00265971	2.58576
GOBP_NEGATIVE_REGULATION_OF_EPITHELIAL_CELL_APOPTOTIC_PROCESS	0.461584	0.0178048	5.4148	3.20942e-05	0.00286579	2.50577
GOBP_UBIQUINONE_METABOLIC_PROCESS	-0.567897	0.0070064	-5.40488	3.27982e-05	0.00288831	2.48492
GOBP_RESPONSE_TO_HYPEROXIA	-0.727339	0.00023168	-5.40341	3.29041e-05	0.00288831	2.48183
GOBP_MEMBRANE_DOCKING	0.333944	-0.0141031	5.39876	3.32405e-05	0.00289332	2.47205
GOBP_REGULATION_OF_GAP_JUNCTION_ASSEMBLY	-0.854989	-0.00951781	-5.39374	3.3608e-05	0.00290093	2.46149
GOBP_CARDIOLIPIN_ACYL_CHAIN_REMODELING	-0.81387	-0.0375725	-5.38601	3.41821e-05	0.00291097	2.44522
GOBP_MITOCHONDRIAL_TRNA_PROCESSING	-0.627247	0.0298212	-5.384	3.43327e-05	0.00291097	2.441
GOBP_REGULATION_OF_RNA_POLYMERASE_II_REGULATORY_REGION_SEQUENCE_SPECIFIC_DNA_BINDING	0.54137	-0.0414061	5.38089	3.45674e-05	0.00291097	2.43445
GOBP_REGULATION_OF_LYSOSOMAL_LUMEN_PH	-0.589855	0.00715127	-5.37588	3.49489e-05	0.00291936	2.42391
GOBP_REGULATION_OF_ARACHIDONIC_ACID_SECRETION	-0.918494	-0.0614358	-5.37149	3.52873e-05	0.00292405	2.41465
GOBP_NUCLEOSOME_POSITIONING	-0.612368	-0.00665796	-5.33593	3.81502e-05	0.00308671	2.3397
GOBP_REGULATION_OF_INOSITOL_TRISPHOSPHATE_BIOSYNTHETIC_PROCESS	1.00605	-0.0159283	5.33413	3.83011e-05	0.00308671	2.33591
GOBP_RNA_PHOSPHODIESTER_BOND_HYDROLYSIS_ENDONUCLEOLYTIC	-0.368809	-0.00225664	-5.33012	3.86403e-05	0.00308671	2.32744
GOBP_TRNA_5_END_PROCESSING	-0.661877	0.00893912	-5.32846	3.87815e-05	0.00308671	2.32393
GOBP_TRICARBOXYLIC_ACID_METABOLIC_PROCESS	-0.752389	-0.0171539	-5.32548	3.9036e-05	0.00308671	2.31765
GOBP_PROTEIN_LOCALIZATION_TO_CELL_PERIPHERY	0.306563	0.00631823	5.32545	3.90383e-05	0.00308671	2.31759
GOBP_V_D_J_RECOMBINATION	-0.600766	0.00679307	-5.30521	4.08146e-05	0.0031549	2.27483
GOBP_REGULATION_OF_TAU_PROTEIN_KINASE_ACTIVITY	-0.628425	-0.0227788	-5.28869	4.23252e-05	0.00318939	2.23991
GOBP_NEGATIVE_REGULATION_OF_NUCLEAR_TRANSCRIBED_MRNA_CATABOLIC_PROCESS_NONSENSE_MEDIATED_DECAY	-0.605481	-0.0360438	-5.28617	4.25609e-05	0.00318939	2.23457
GOBP_LIPID_OXIDATION	-0.327666	-0.0162152	-5.2765	4.34765e-05	0.00321664	2.21412
GOBP_RESPONSE_TO_VITAMIN_D	0.537667	0.025946	5.25162	4.59267e-05	0.00335705	2.16143
GOBP_REGULATION_OF_BLOOD_BRAIN_BARRIER_PERMEABILITY	0.774213	-0.0164543	5.24843	4.62502e-05	0.00335705	2.15468
GOBP_NADP_METABOLIC_PROCESS	-0.471078	-0.0242609	-5.24749	4.63466e-05	0.00335705	2.15268
GOBP_INTERFERON_GAMMA_PRODUCTION	0.330582	-0.0279728	5.24002	4.71165e-05	0.00338912	2.13685
GOBP_DOUBLE_STRAND_BREAK_REPAIR_VIA_BREAK_INDUCED_REPLICATION	-0.782032	-0.0353628	-5.23685	4.74473e-05	0.00338937	2.13012
GOBP_DETERMINATION_OF_ADULT_LIFESPAN	-0.661788	0.0281601	-5.2154	4.97474e-05	0.00350218	2.08463
GOBP_CELL_CYCLE_DNA_REPLICATION_INITIATION	-0.992332	-0.0118688	-5.21289	5.00244e-05	0.00350218	2.07929
GOBP_REGULATION_OF_ANTIMICROBIAL_HUMORAL_RESPONSE	-0.847265	-0.064299	-5.20944	5.0407e-05	0.00350218	2.07197
GOBP_ALDITOL_METABOLIC_PROCESS	-0.540481	0.00774792	-5.20868	5.04919e-05	0.00350218	2.07035
GOBP_MYELOID_DENDRITIC_CELL_CHEMOTAXIS	0.929466	-0.0211687	5.17184	5.47762e-05	0.00375743	1.99207
GOBP_KERATINIZATION	-0.448994	0.00386193	-5.15893	5.63643e-05	0.00384093	1.96459
GOBP_MALATE_METABOLIC_PROCESS	-0.68655	-0.0351218	-5.15534	5.68141e-05	0.00384628	1.95695
GOBP_ARGININE_CATABOLIC_PROCESS	0.713972	0.0094493	5.13582	5.9324e-05	0.00391855	1.9154
GOBP_POSITIVE_REGULATION_OF_INTRACELLULAR_LIPID_TRANSPORT	-0.81477	-0.041614	-5.13242	5.97733e-05	0.00391855	1.90815
GOBP_NEGATIVE_REGULATION_OF_RNA_POLYMERASE_II_REGULATORY_REGION_SEQUENCE_SPECIFIC_DNA_BINDING	0.821333	-0.0443534	5.12046	6.13791e-05	0.00397353	1.88266
GOBP_KERATINOCYTE_MIGRATION	0.542419	0.0147441	5.10224	6.39111e-05	0.00409685	1.8438
GOBP_INDUCTION_OF_POSITIVE_CHEMOTAXIS	0.808247	-0.0075146	5.10108	6.40751e-05	0.00409685	1.84134
GOBP_LIGAND_GATED_ION_CHANNEL_SIGNALING_PATHWAY	0.414266	-0.0713061	5.09377	6.51245e-05	0.00413841	1.82572
GOBP_MODIFICATION_OF_POSTSYNAPTIC_STRUCTURE	0.558719	0.00320945	5.08179	6.68803e-05	0.00422406	1.80015
GOBP_PROTEIN_PEPTIDYL_PROLYL_ISOMERIZATION	-0.512355	-0.00408843	-5.07845	6.73777e-05	0.00422968	1.79303
GOBP_INTEGRIN_BIOSYNTHETIC_PROCESS	-0.83494	-0.0106277	-5.07557	6.78105e-05	0.00423121	1.78687
GOBP_CELLULAR_RESPONSE_TO_GLUCAGON_STIMULUS	0.786483	-0.0528778	5.06153	6.99605e-05	0.00433923	1.75686
GOBP_AMINO_ACID_IMPORT	0.401668	0.00158382	5.04602	7.24144e-05	0.0044647	1.72372
GOBP_ENERGY_DERIVATION_BY_OXIDATION_OF_ORGANIC_COMPOUNDS	-0.401028	-0.0170219	-5.04087	7.3249e-05	0.00448943	1.71271
GOBP_SODIUM_ION_EXPORT_ACROSS_PLASMA_MEMBRANE	0.588696	0.0144968	5.0352	7.41803e-05	0.00449333	1.70056
GOBP_CELLULAR_RESPONSE_TO_MINERALOCORTICOID_STIMULUS	-0.541083	-0.027016	-5.03119	7.48454e-05	0.00450726	1.69198
GOBP_PROTEIN_LIPID_COMPLEX_ASSEMBLY	0.579635	0.00743968	5.0125	7.80249e-05	0.00464472	1.65198
GOBP_AMYLOID_PRECURSOR_PROTEIN_METABOLIC_PROCESS	0.37356	0.00388774	5.0018	7.9909e-05	0.00471126	1.62905
GOBP_CHEMOKINE_C_X_C_MOTIF_LIGAND_2_PRODUCTION	-0.627558	0.0235946	-5.00031	8.01746e-05	0.00471126	1.62585
GOBP_ENDOTHELIAL_CELL_ACTIVATION	-0.575566	-0.0153771	-4.99845	8.05071e-05	0.00471126	1.62188
GOBP_REGULATION_OF_PROTEIN_TARGETING_TO_MEMBRANE	0.545486	0.00301663	4.99104	8.18485e-05	0.00474542	1.60599
GOBP_PURINE_NUCLEOSIDE_DIPHOSPHATE_CATABOLIC_PROCESS	0.568424	-0.045284	4.99017	8.20071e-05	0.00474542	1.60413
GOBP_NEURON_DEATH_IN_RESPONSE_TO_HYDROGEN_PEROXIDE	-0.831929	0.0669438	-4.98661	8.26598e-05	0.00475661	1.59651
GOBP_REGULATION_OF_MYOBLAST_FUSION	0.630682	-0.0143453	4.97473	8.48811e-05	0.00485745	1.57101
GOBP_GLUCOSE_IMPORT	0.358553	-0.0109341	4.96475	8.67918e-05	0.0049395	1.54961
GOBP_REGULATION_OF_MEMBRANE_TUBULATION	0.581224	0.037375	4.9447	9.07646e-05	0.00510945	1.50659
GOBP_HINDBRAIN_MATURATION	0.821352	-0.0158979	4.92118	9.56638e-05	0.00532718	1.45605
GOBP_DECIDUALIZATION	0.469167	-0.0236218	4.91296	9.74389e-05	0.00535133	1.43837
GOBP_AUTOPHAGOSOME_MEMBRANE_DOCKING	0.636148	-0.0259764	4.91202	9.76444e-05	0.00535133	1.43635
GOBP_ASPARTATE_FAMILY_AMINO_ACID_CATABOLIC_PROCESS	-0.564487	-0.0143516	-4.90552	9.90727e-05	0.00536853	1.42239
GOBP_RESPONSE_TO_ACTIVITY	-0.339488	0.0120352	-4.90354	9.95132e-05	0.00536853	1.41812
GOBP_CELL_PROLIFERATION_INVOLVED_IN_KIDNEY_DEVELOPMENT	-0.473156	-0.00354306	-4.90021	0.000100258	0.0053807	1.41095
GOBP_COENZYME_A_METABOLIC_PROCESS	-0.55231	0.00101295	-4.89355	0.000101763	0.00541259	1.39663
GOBP_MITOCHONDRION_ENDOPLASMIC_RETICULUM_MEMBRANE_TETHERING	0.622874	-0.034556	4.89218	0.000102074	0.00541259	1.39369
GOBP_RESPONSE_TO_INCREASED_OXYGEN_LEVELS	-0.540959	-0.0184827	-4.89067	0.00010242	0.00541259	1.39044
GOBP_NEGATIVE_REGULATION_OF_ENDOPLASMIC_RETICULUM_CALCIUM_ION_CONCENTRATION	-0.639559	0.00601405	-4.88126	0.000104602	0.00549983	1.37018
GOBP_POSITIVE_REGULATION_OF_PROTEIN_TARGETING_TO_MEMBRANE	0.598304	0.00662168	4.87861	0.000105223	0.00550456	1.36449
GOBP_ANTIBACTERIAL_HUMORAL_RESPONSE	-0.506205	-0.213738	-4.86955	0.000107382	0.00558923	1.34497
GOBP_NADPH_OXIDATION	-0.75558	-0.0132025	-4.86573	0.000108304	0.00560904	1.33675
GOBP_HYPOTHALAMUS_DEVELOPMENT	-0.64266	-0.00398894	-4.84398	0.000113714	0.00585992	1.28989
GOBP_REGULATION_OF_HIPPO_SIGNALING	0.528085	-0.0496271	4.83932	0.000114909	0.0058922	1.27984
GOBP_MAMMARY_GLAND_ALVEOLUS_DEVELOPMENT	0.492614	0.00301732	4.8362	0.000115714	0.00590427	1.27313
GOBP_NEUROTROPHIN_TRK_RECEPTOR_SIGNALING_PATHWAY	0.530327	0.0192166	4.83343	0.000116436	0.00590834	1.26715
GOBP_MYOBLAST_FUSION	0.52866	0.0118449	4.83152	0.000116935	0.00590834	1.26304
GOBP_ASYMMETRIC_NEUROBLAST_DIVISION	0.64849	0.075207	4.82887	0.000117633	0.00591479	1.25731
GOBP_REGULATION_OF_INTEGRIN_BIOSYNTHETIC_PROCESS	-0.90471	0.00656478	-4.81801	0.000120535	0.00601637	1.23389
GOBP_NEGATIVE_REGULATION_OF_TROPHOBLAST_CELL_MIGRATION	-0.800216	0.0438458	-4.81484	0.000121396	0.00601637	1.22705
GOBP_TELENCEPHALON_GLIAL_CELL_MIGRATION	0.669765	0.01094	4.80605	0.000123813	0.00610694	1.2081
GOBP_POSITIVE_REGULATION_OF_FATTY_ACID_TRANSPORT	-0.648281	-0.0247814	-4.79963	0.000125612	0.00616628	1.19424
GOBP_NEGATIVE_REGULATION_OF_HIPPO_SIGNALING	0.654531	-0.001834	4.79145	0.00012794	0.00625094	1.17659
GOBP_REGULATION_OF_EXTRACELLULAR_MATRIX_DISASSEMBLY	0.388585	-0.00141406	4.78802	0.000128932	0.00626984	1.16916
GOBP_REGULATION_OF_SYNCYTIUM_FORMATION_BY_PLASMA_MEMBRANE_FUSION	0.541	-0.0101423	4.77581	0.000132517	0.00639439	1.1428
GOBP_RESPONSE_TO_INTERLEUKIN_4	-0.520222	-0.00648085	-4.77015	0.000134212	0.00639439	1.13058
GOBP_REGULATION_OF_CILIUM_BEAT_FREQUENCY_INVOLVED_IN_CILIARY_MOTILITY	-0.714494	-0.00297071	-4.76902	0.000134554	0.00639439	1.12814
GOBP_LAYER_FORMATION_IN_CEREBRAL_CORTEX	0.765302	0.0259798	4.7669	0.000135197	0.00639439	1.12355
GOBP_POSITIVE_REGULATION_OF_BLOOD_VESSEL_REMODELING	1.05311	-0.0127691	4.75345	0.00013935	0.00653117	1.09448
GOBP_CELLULAR_RESPONSE_TO_PEPTIDE_HORMONE_STIMULUS	0.306287	0.0101618	4.74437	0.000142225	0.00663589	1.07485
GOBP_RAB_PROTEIN_SIGNAL_TRANSDUCTION	0.385067	-0.0147442	4.73715	0.000144553	0.00671428	1.05924
GOBP_POSITIVE_REGULATION_OF_METALLOENDOPEPTIDASE_ACTIVITY	0.87147	0.00261133	4.72479	0.000148632	0.00687292	1.0325
GOBP_ISOLEUCINE_METABOLIC_PROCESS	-0.614412	-0.0174799	-4.7223	0.000149467	0.00687787	1.02712
GOBP_HEAT_ACCLIMATION	-0.70565	-0.177666	-4.70495	0.000155423	0.00703	0.989568
GOBP_POSITIVE_REGULATION_OF_SYNAPTIC_PLASTICITY	0.63217	0.0017025	4.69235	0.000159896	0.00713354	0.962299
GOBP_POSITIVE_REGULATION_OF_GLUCOSE_IMPORT	0.522895	-0.00496557	4.69149	0.000160208	0.00713354	0.960426
GOBP_AEROBIC_RESPIRATION	-0.50856	-0.00936929	-4.69077	0.000160467	0.00713354	0.958877
GOBP_REGULATION_OF_NUCLEOBASE_CONTAINING_COMPOUND_TRANSPORT	0.448561	0.0140557	4.68141	0.000163889	0.00718396	0.938601
GOBP_HISTONE_H3_K27_DEMETHYLATION	0.731505	0.000310759	4.67863	0.000164917	0.00718396	0.932588
GOBP_BENZENE_CONTAINING_COMPOUND_METABOLIC_PROCESS	-0.450414	-0.0796986	-4.67773	0.000165254	0.00718396	0.930631
GOBP_POSITIVE_REGULATION_OF_LIPID_TRANSPORT	-0.351731	-0.0263443	-4.67717	0.000165463	0.00718396	0.929415
GOBP_NEGATIVE_REGULATION_OF_DENDRITIC_CELL_APOPTOTIC_PROCESS	1.07306	0.000158643	4.67451	0.00016646	0.00718412	0.923643
GOBP_PURINE_NUCLEOSIDE_TRIPHOSPHATE_CATABOLIC_PROCESS	-0.853222	0.0129631	-4.66901	0.000168535	0.00724352	0.911735
GOBP_STEROL_BIOSYNTHETIC_PROCESS	-0.434386	-0.00601074	-4.66644	0.000169516	0.00725557	0.90616
GOBP_SHORT_CHAIN_FATTY_ACID_CATABOLIC_PROCESS	-0.720624	-0.0275315	-4.66193	0.000171246	0.00726531	0.896404
GOBP_NEUROTRANSMITTER_RECEPTOR_TRANSPORT_TO_PLASMA_MEMBRANE	0.46203	-0.0140436	4.66038	0.000171848	0.00726531	0.893033
GOBP_PENTOSE_CATABOLIC_PROCESS	-0.650305	-0.151271	-4.63736	0.000181011	0.00759072	0.843122
GOBP_REGULATION_OF_CYCLIC_NUCLEOTIDE_PHOSPHODIESTERASE_ACTIVITY	0.577335	-0.100796	4.62379	0.000186641	0.00773568	0.813695
GOBP_ORGANIC_ACID_CATABOLIC_PROCESS	-0.239129	-0.050054	-4.62291	0.000187012	0.00773568	0.811786
GOBP_TUBE_LUMEN_CAVITATION	-0.989877	-0.0350709	-4.62287	0.000187031	0.00773568	0.811688
GOBP_GANGLIOSIDE_BIOSYNTHETIC_PROCESS	0.631125	0.023658	4.61659	0.000189702	0.00779733	0.798067
GOBP_LYSOSOMAL_MICROAUTOPHAGY	0.571156	-0.0164124	4.61469	0.000190516	0.00779988	0.79395
GOBP_RESPONSE_TO_INTERLEUKIN_6	0.351847	0.00579608	4.60936	0.000192825	0.00786331	0.782379
GOBP_NEGATIVE_REGULATION_OF_MEMBRANE_DEPOLARIZATION	0.964713	0.0228792	4.60612	0.000194241	0.00788999	0.775349
GOBP_GLYCOSYLCERAMIDE_BIOSYNTHETIC_PROCESS	0.656276	-0.017166	4.59611	0.000198683	0.00800764	0.753626
GOBP_MITOCHONDRIAL_RNA_PROCESSING	-0.487299	0.0254	-4.59239	0.000200361	0.00803505	0.74555
GOBP_POSITIVE_REGULATION_OF_NEURON_APOPTOTIC_PROCESS	0.334968	0.0102134	4.59022	0.000201346	0.00803505	0.740837
GOBP_AMELOGENESIS	0.545944	-0.0110026	4.58893	0.000201935	0.00803505	0.738031
GOBP_REGULATION_OF_CYCLASE_ACTIVITY	0.366739	-0.0491772	4.58777	0.000202466	0.00803505	0.735508
GOBP_POSITIVE_REGULATION_OF_HIPPO_SIGNALING	0.61271	-0.198342	4.57347	0.000209116	0.00823583	0.704467
GOBP_CD4_POSITIVE_ALPHA_BETA_T_CELL_PROLIFERATION	0.51872	-0.178592	4.56877	0.00021135	0.00826417	0.694259
GOBP_VERY_LOW_DENSITY_LIPOPROTEIN_PARTICLE_ASSEMBLY	0.569427	-0.00130148	4.56442	0.000213441	0.00826417	0.684804
GOBP_CARBOHYDRATE_TRANSMEMBRANE_TRANSPORT	0.322365	-0.00985714	4.55584	0.000217625	0.00837979	0.666157
GOBP_REGULATION_OF_DNA_DIRECTED_DNA_POLYMERASE_ACTIVITY	-0.661823	-0.0455878	-4.553	0.000219028	0.00840256	0.659987
GOBP_METANEPHRIC_DISTAL_TUBULE_DEVELOPMENT	1.1079	0.0963658	4.55125	0.000219893	0.00840463	0.656199
GOBP_DICARBOXYLIC_ACID_METABOLIC_PROCESS	-0.329408	-0.0384881	-4.54621	0.000222415	0.00842014	0.645249
GOBP_ALPHA_BETA_T_CELL_PROLIFERATION	0.360307	-0.132695	4.53526	0.000227996	0.0085477	0.621446
GOBP_COMMON_MYELOID_PROGENITOR_CELL_PROLIFERATION	-0.724222	-0.156113	-4.53441	0.000228439	0.0085477	0.619584
GOBP_CANONICAL_WNT_SIGNALING_PATHWAY_INVOLVED_IN_HEART_DEVELOPMENT	0.775649	-0.0168506	4.53412	0.000228588	0.0085477	0.618957
GOBP_TRNA_5_LEADER_REMOVAL	-0.617202	0.0115757	-4.52987	0.000230798	0.00857261	0.609714
GOBP_POSITIVE_REGULATION_OF_CALCIUM_ION_IMPORT	0.585725	0.0222262	4.52965	0.000230909	0.00857261	0.609253
GOBP_KETONE_CATABOLIC_PROCESS	-0.291225	-0.340912	-4.51441	0.000239021	0.00872589	0.5761
GOBP_DNA_INTEGRATION	-0.834002	-0.00970758	-4.51398	0.00023925	0.00872589	0.575178
GOBP_ENAMEL_MINERALIZATION	0.631165	-0.0120117	4.50595	0.000243644	0.00885149	0.557703
GOBP_ENDODERMAL_CELL_DIFFERENTIATION	0.416315	0.0148311	4.50265	0.00024547	0.00885149	0.550532
GOBP_FATTY_ACID_BETA_OXIDATION	-0.28087	-0.031118	-4.50187	0.000245904	0.00885149	0.548837
GOBP_NEGATIVE_REGULATION_OF_ALPHA_BETA_T_CELL_ACTIVATION	0.444476	-0.0693138	4.49769	0.000248243	0.00885149	0.539746
GOBP_HEME_TRANSPORT	-0.653015	0.0201299	-4.49763	0.000248279	0.00885149	0.539608
GOBP_CELLULAR_RESPIRATION	-0.451098	-0.0136895	-4.49692	0.000248676	0.00885149	0.538074
GOBP_POSITIVE_REGULATION_OF_NOTCH_SIGNALING_PATHWAY	0.37876	0.0146842	4.48817	0.000253655	0.00891932	0.519041
GOBP_REPLICATIVE_SENESCENCE	-0.42488	-0.00518003	-4.4879	0.000253811	0.00891932	0.518449
GOBP_DNA_STRAND_ELONGATION	-0.425902	-0.0100408	-4.48455	0.000255748	0.00891932	0.511149
GOBP_REGULATION_OF_CILIUM_ASSEMBLY	0.333866	-0.00397918	4.47882	0.000259093	0.00892178	0.498675
GOBP_POSITIVE_REGULATION_OF_3_UTR_MEDIATED_MRNA_STABILIZATION	0.941042	-0.0201437	4.47815	0.000259481	0.00892178	0.497237
GOBP_POSITIVE_REGULATION_OF_MYOBLAST_FUSION	0.650371	-0.0140988	4.47706	0.000260125	0.00892178	0.494855
GOBP_POSITIVE_REGULATION_OF_NEURAL_PRECURSOR_CELL_PROLIFERATION	0.429261	0.0172773	4.47513	0.000261266	0.00893135	0.490653
GOBP_ERYTHROCYTE_MATURATION	0.69074	-0.02644	4.46431	0.000267753	0.00912299	0.467107
GOBP_REGULATION_OF_GLUCOSE_TRANSMEMBRANE_TRANSPORT	0.331062	0.00504568	4.46263	0.000268778	0.00912787	0.463441
GOBP_RESPONSE_TO_HYDROSTATIC_PRESSURE	0.558736	0.0065798	4.45147	0.000275667	0.00933123	0.439147
GOBP_REGULATION_OF_FATTY_ACID_TRANSPORT	-0.466004	-0.0157081	-4.43991	0.000282988	0.00954784	0.413987
GOBP_CHOLINE_METABOLIC_PROCESS	-0.946781	0.0470894	-4.43748	0.000284556	0.00956958	0.408682
GOBP_POSITIVE_REGULATION_OF_SYNCYTIUM_FORMATION_BY_PLASMA_MEMBRANE_FUSION	0.553909	-0.0049184	4.43182	0.000288232	0.00962665	0.396362
GOBP_STRESS_RESPONSE_TO_METAL_ION	-0.392754	-0.362751	-4.43058	0.000289041	0.00962665	0.393672
GOBP_REGULATION_OF_PROTEIN_KINASE_C_SIGNALING	0.436286	-0.017378	4.42764	0.00029098	0.00963899	0.387255
GOBP_HIS_PURKINJE_SYSTEM_DEVELOPMENT	-0.506154	-0.0264641	-4.42719	0.000291273	0.00963899	0.386289
GOBP_CELL_ADHESION_MEDIATED_BY_INTEGRIN	0.365383	0.0231952	4.41327	0.000300624	0.00980848	0.355962
GOBP_CENTRAL_NERVOUS_SYSTEM_MATURATION	0.726991	0.00931032	4.41198	0.000301504	0.00980848	0.353156
GOBP_PYRIMIDINE_NUCLEOSIDE_DIPHOSPHATE_BIOSYNTHETIC_PROCESS	-0.546549	-0.0243156	-4.41115	0.000302076	0.00980848	0.351336
GOBP_RNA_5_END_PROCESSING	-0.522711	0.00400733	-4.40491	0.000306384	0.00988247	0.337747
GOBP_NEGATIVE_REGULATION_OF_EXTRACELLULAR_MATRIX_ORGANIZATION	0.629041	0.0307917	4.40371	0.000307217	0.00988247	0.335141
GOBP_REELIN_MEDIATED_SIGNALING_PATHWAY	0.720124	0.0107593	4.39235	0.000315245	0.0100477	0.310387
GOBP_POSITIVE_REGULATION_OF_CELLULAR_EXTRAVASATION	0.608831	0.00179094	4.39233	0.000315264	0.0100477	0.310331
GOBP_CATECHOLAMINE_UPTAKE_INVOLVED_IN_SYNAPTIC_TRANSMISSION	-0.601909	0.0190394	-4.38824	0.000318203	0.0100487	0.301425
GOBP_RESPONSE_TO_LUTEINIZING_HORMONE	-0.600329	0.044657	-4.38823	0.000318207	0.0100487	0.301414
GOBP_POSITIVE_REGULATION_OF_TROPHOBLAST_CELL_MIGRATION	0.587688	-0.00486097	4.38554	0.000320162	0.0100769	0.295537
GOBP_NEGATIVE_REGULATION_OF_GLYCOPROTEIN_METABOLIC_PROCESS	0.50987	0.000334663	4.38433	0.000321043	0.0100769	0.2929
GOBP_POSITIVE_REGULATION_OF_OXIDATIVE_STRESS_INDUCED_INTRINSIC_APOPTOTIC_SIGNALING_PATHWAY	0.505807	0.0196433	4.38033	0.000323971	0.010138	0.284187
GOBP_RESPONSE_TO_METHYLMERCURY	-0.843392	-0.00964798	-4.37805	0.000325652	0.01016	0.279222
GOBP_PROTEIN_LOCALIZATION_TO_POSTSYNAPSE	0.393321	-0.00703468	4.37441	0.000328353	0.0102135	0.271297
GOBP_IMMUNOGLOBULIN_V_D_J_RECOMBINATION	-0.632373	0.0125041	-4.36874	0.000332614	0.010315	0.258926
GOBP_POSITIVE_REGULATION_OF_WOUND_HEALING_SPREADING_OF_EPIDERMAL_CELLS	0.703309	-0.0272238	4.36679	0.000334093	0.01033	0.254669
GOBP_REGULATION_OF_AMYLOID_PRECURSOR_PROTEIN_CATABOLIC_PROCESS	0.392669	0.00793895	4.36412	0.000336123	0.0103618	0.248859
GOBP_RESPONSE_TO_INSECTICIDE	-0.785621	0.00734594	-4.36175	0.000337937	0.0103868	0.243694
GOBP_NEGATIVE_REGULATION_OF_MONOCYTE_CHEMOTACTIC_PROTEIN_1_PRODUCTION	0.643974	-0.261248	4.35219	0.000345358	0.0105523	0.222855
GOBP_CELLULAR_RESPONSE_TO_HYPEROXIA	-0.866858	0.0489023	-4.34281	0.000352803	0.0107206	0.202395
GOBP_FATTY_ACID_CATABOLIC_PROCESS	-0.232009	-0.0255068	-4.33736	0.000357202	0.0107206	0.190508
GOBP_PROTEIN_TARGETING_TO_MEMBRANE	0.303125	0.000976303	4.33686	0.000357602	0.0107206	0.189435
GOBP_PROTON_TRANSPORTING_TWO_SECTOR_ATPASE_COMPLEX_ASSEMBLY	-0.468168	0.0031109	-4.33648	0.000357911	0.0107206	0.188606
GOBP_REGULATION_OF_CD4_POSITIVE_ALPHA_BETA_T_CELL_ACTIVATION	0.378248	-0.0507612	4.33619	0.000358152	0.0107206	0.187961
GOBP_SKELETAL_MYOFIBRIL_ASSEMBLY	0.816436	0.017614	4.33497	0.000359146	0.0107206	0.185302
GOBP_CELLULAR_RESPONSE_TO_FLUID_SHEAR_STRESS	0.522652	0.0261091	4.32477	0.00036757	0.0108614	0.163065
GOBP_POSITIVE_REGULATION_OF_INTERFERON_GAMMA_PRODUCTION	0.257514	0.00524925	4.32424	0.000368012	0.0108614	0.161913
GOBP_AXONAL_FASCICULATION	0.565256	0.0114442	4.32419	0.000368057	0.0108614	0.161794
GOBP_PENTOSE_METABOLIC_PROCESS	-0.407362	-0.0567379	-4.31759	0.000373625	0.0109322	0.147395
GOBP_NEUROTRANSMITTER_RECEPTOR_TRANSPORT	0.435875	-0.0141545	4.31319	0.000377377	0.0110109	0.137811
GOBP_MEIOTIC_CYTOKINESIS	-0.761091	0.0183506	-4.31182	0.000378558	0.0110143	0.134815
GOBP_CELLULAR_RESPONSE_TO_PEPTIDE	0.26591	0.0102377	4.30947	0.000380585	0.0110423	0.129693
GOBP_NEGATIVE_REGULATION_OF_ENDOTHELIAL_CELL_APOPTOTIC_PROCESS	0.506707	-0.000744681	4.3002	0.000388695	0.011211	0.109474
GOBP_SMOOTH_MUSCLE_CELL_MATRIX_ADHESION	0.912674	-0.0167978	4.29934	0.000389457	0.011211	0.107594
GOBP_NEGATIVE_REGULATION_OF_CD4_POSITIVE_ALPHA_BETA_T_CELL_ACTIVATION	0.423184	-0.081547	4.29912	0.000389646	0.011211	0.10713
GOBP_POSITIVE_REGULATION_OF_TRANSMEMBRANE_TRANSPORT	0.26772	-0.0151733	4.28957	0.000398208	0.0113626	0.086287
GOBP_SPHINGOLIPID_TRANSLOCATION	0.751015	-0.0213275	4.28424	0.000403068	0.0114697	0.074655
GOBP_REGULATION_OF_MACROPHAGE_PROLIFERATION	0.63402	0.0216515	4.28302	0.000404187	0.01147	0.0719982
GOBP_EPHRIN_RECEPTOR_SIGNALING_PATHWAY	0.394457	0.00491158	4.27847	0.000408396	0.0115578	0.0620654
GOBP_REGULATION_OF_MAST_CELL_CHEMOTAXIS	0.575157	0.00199799	4.27657	0.000410156	0.011576	0.0579406
GOBP_RESPONSE_TO_CISPLATIN	-0.718431	0.065192	-4.27299	0.000413512	0.011639	0.0501291
GOBP_SRP_DEPENDENT_COTRANSLATIONAL_PROTEIN_TARGETING_TO_MEMBRANE_TRANSLOCATION	0.636625	0.0199165	4.27043	0.000415931	0.0116639	0.044537
GOBP_ATF6_MEDIATED_UNFOLDED_PROTEIN_RESPONSE	0.564981	-0.0269826	4.269	0.000417287	0.0116639	0.0414174
GOBP_FAT_SOLUBLE_VITAMIN_CATABOLIC_PROCESS	0.47654	-0.283075	4.26798	0.000418254	0.0116639	0.0391963
GOBP_NADH_DEHYDROGENASE_COMPLEX_ASSEMBLY	-0.518819	-0.00468921	-4.26707	0.000419127	0.0116639	0.037199
GOBP_CARDIAC_NEURAL_CREST_CELL_DEVELOPMENT_INVOLVED_IN_OUTFLOW_TRACT_MORPHOGENESIS	-0.481243	-0.0224448	-4.25885	0.00042704	0.011764	0.0192686
GOBP_CELLULAR_RESPONSE_TO_LEPTIN_STIMULUS	-0.559954	-0.00147235	-4.25149	0.000434249	0.0118847	0.00322129
GOBP_ANOIKIS	0.44665	0.0168209	4.24795	0.000437766	0.0118847	-0.0045103
GOBP_N_ACETYLNEURAMINATE_CATABOLIC_PROCESS	-0.66942	0.0109551	-4.24741	0.000438304	0.0118847	-0.00568935
GOBP_POSITIVE_REGULATION_OF_POSTTRANSCRIPTIONAL_GENE_SILENCING	0.402973	0.0305087	4.24228	0.000443458	0.0119357	-0.0168934
GOBP_REGULATION_OF_RESPONSE_TO_FOOD	-0.626521	-0.0166037	-4.24209	0.000443644	0.0119357	-0.0172949
GOBP_REGULATION_OF_APPETITE	-0.515788	-0.0328366	-4.23539	0.000450468	0.0120407	-0.0319257
GOBP_ROUNDABOUT_SIGNALING_PATHWAY	0.652784	-0.0358887	4.23338	0.000452526	0.0120495	-0.0362953
GOBP_NEGATIVE_REGULATION_OF_CD4_POSITIVE_ALPHA_BETA_T_CELL_PROLIFERATION	0.579127	-0.256342	4.23075	0.000455249	0.012091	-0.0420452
GOBP_GTP_BIOSYNTHETIC_PROCESS	-0.677068	-0.00359412	-4.22337	0.000462961	0.0122643	-0.0581422
GOBP_GMP_BIOSYNTHETIC_PROCESS	-0.665341	-0.0189478	-4.22105	0.000465417	0.0122979	-0.0632128
GOBP_POSITIVE_REGULATION_OF_SYNAPTIC_TRANSMISSION_GLUTAMATERGIC	0.468228	-0.0114668	4.21792	0.00046875	0.0123001	-0.0700509
GOBP_POSITIVE_REGULATION_OF_CD4_POSITIVE_ALPHA_BETA_T_CELL_DIFFERENTIATION	0.399353	-0.0242321	4.21762	0.000469063	0.0123001	-0.0706905
GOBP_NEGATIVE_REGULATION_OF_CELL_SIZE	0.540975	0.0181132	4.21444	0.000472476	0.0123073	-0.0776387
GOBP_AMYLOID_PRECURSOR_PROTEIN_CATABOLIC_PROCESS	0.332585	0.00940648	4.21376	0.000473209	0.0123073	-0.0791236
GOBP_OTIC_VESICLE_MORPHOGENESIS	-0.858177	-0.0145587	-4.21326	0.000473747	0.0123073	-0.0802137
GOBP_HYALURONAN_CATABOLIC_PROCESS	0.711145	-0.0123619	4.21294	0.00047409	0.0123073	-0.0809064
GOBP_PYRIMIDINE_DEOXYRIBONUCLEOSIDE_METABOLIC_PROCESS	-0.767389	-0.019155	-4.21048	0.000476755	0.0123297	-0.086278
GOBP_REGULATION_OF_CARDIAC_MUSCLE_TISSUE_DEVELOPMENT	-0.981556	0.0305459	-4.20995	0.000477334	0.0123297	-0.08744
GOBP_PEPTIDYL_PROLINE_HYDROXYLATION_TO_4_HYDROXY_L_PROLINE	0.665728	0.00371962	4.20781	0.000479669	0.0123592	-0.0921158
GOBP_NEGATIVE_REGULATION_OF_I_KAPPAB_KINASE_NF_KAPPAB_SIGNALING	0.33548	-0.0282938	4.20333	0.000484578	0.0124547	-0.101872
GOBP_POSITIVE_REGULATION_OF_ODONTOGENESIS	-0.758941	-0.0458097	-4.20015	0.000488111	0.0124836	-0.108833
GOBP_NEUROTRANSMITTER_RECEPTOR_TRANSPORT_POSTSYNAPTIC_ENDOSOME_TO_LYSOSOME	0.874205	0.0494909	4.1978	0.000490724	0.0125195	-0.113948
GOBP_REGULATION_OF_CALCIUM_ION_IMPORT	0.542971	-0.0112266	4.19466	0.000494252	0.0125785	-0.120811
GOBP_INOSITOL_TRISPHOSPHATE_BIOSYNTHETIC_PROCESS	0.821583	0.0130173	4.19068	0.000498747	0.0126618	-0.129486
GOBP_HIPPO_SIGNALING	0.426379	-0.0219418	4.17	0.000522814	0.0131471	-0.17463
GOBP_MONOCARBOXYLIC_ACID_CATABOLIC_PROCESS	-0.227019	-0.0504315	-4.16989	0.00052294	0.0131471	-0.174861
GOBP_XMP_METABOLIC_PROCESS	-0.764122	-0.0507912	-4.16706	0.000526319	0.0131578	-0.18103
GOBP_NEGATIVE_REGULATION_OF_PEPTIDYL_THREONINE_PHOSPHORYLATION	0.471244	-0.0872589	4.16635	0.000527175	0.0131578	-0.182586
GOBP_OXIDATIVE_PHOSPHORYLATION	-0.500469	-0.0188706	-4.16362	0.00053046	0.0132079	-0.188536
GOBP_POSITIVE_REGULATION_OF_CELL_PROLIFERATION_INVOLVED_IN_KIDNEY_DEVELOPMENT	-0.482375	0.0157475	-4.15517	0.000540774	0.0134003	-0.206979
GOBP_INNATE_IMMUNE_RESPONSE_IN_MUCOSA	-0.583505	-0.238264	-4.14811	0.000549551	0.0135353	-0.222398
GOBP_CORTICOTROPIN_SECRETION	1.08827	0.00382374	4.14764	0.000550141	0.0135353	-0.223424
GOBP_REGULATION_OF_CORTICOTROPIN_SECRETION	1.08827	0.00382374	4.14764	0.000550141	0.0135353	-0.223424
GOBP_REGULATION_OF_ICOSANOID_SECRETION	-0.59529	-0.0317099	-4.14262	0.000556467	0.013602	-0.234373
GOBP_NEGATIVE_REGULATION_OF_SYSTEMIC_ARTERIAL_BLOOD_PRESSURE	-0.556536	-0.0128741	-4.14257	0.000556532	0.013602	-0.234486
GOBP_POSITIVE_REGULATION_OF_EXOSOMAL_SECRETION	0.444883	0.00542491	4.13992	0.000559899	0.0136457	-0.240262
GOBP_POSITIVE_REGULATION_OF_ION_TRANSMEMBRANE_TRANSPORT	0.238663	-0.0224746	4.1305	0.000572051	0.0138766	-0.26082
GOBP_NEGATIVE_REGULATION_OF_SMOOTH_MUSCLE_CELL_APOPTOTIC_PROCESS	-0.53328	0.00351569	-4.12278	0.000582208	0.0140053	-0.277671
GOBP_POSITIVE_REGULATION_OF_CD4_POSITIVE_ALPHA_BETA_T_CELL_ACTIVATION	0.354725	-0.018385	4.12236	0.000582767	0.0140053	-0.278589
GOBP_CELLULAR_RESPONSE_TO_INSULIN_STIMULUS	0.292071	0.0118063	4.11708	0.000589832	0.0141096	-0.290125
GOBP_AMP_SALVAGE	-0.788161	-0.0273174	-4.11586	0.000591472	0.0141163	-0.292784
GOBP_LATE_ENDOSOME_TO_GOLGI_TRANSPORT	0.563285	-0.000180432	4.1127	0.000595741	0.0141647	-0.299668
GOBP_DETERMINATION_OF_LEFT_RIGHT_ASYMMETRY_IN_LATERAL_MESODERM	-0.766848	-0.0327395	-4.11234	0.000596234	0.0141647	-0.30046
GOBP_POSITIVE_REGULATION_OF_CELL_CELL_ADHESION_MEDIATED_BY_CADHERIN	0.679391	-0.0296762	4.11065	0.000598535	0.0141868	-0.304147
GOBP_REGULATION_OF_INOSITOL_PHOSPHATE_BIOSYNTHETIC_PROCESS	0.831636	0.0142324	4.10946	0.000600164	0.0141929	-0.306749
GOBP_PEPTIDE_MODIFICATION	-0.761376	-0.219899	-4.10634	0.000604439	0.0142615	-0.313543
GOBP_SMALL_MOLECULE_CATABOLIC_PROCESS	-0.217666	-0.0634349	-4.10218	0.000610207	0.0143376	-0.322635
GOBP_POSITIVE_REGULATION_OF_SKELETAL_MUSCLE_CELL_DIFFERENTIATION	0.650916	0.00739161	4.1005	0.000612549	0.0143376	-0.3263
GOBP_POSITIVE_REGULATION_OF_BLOOD_CIRCULATION	-0.356243	-0.00542124	-4.10024	0.000612903	0.0143376	-0.326854
GOBP_ESTABLISHMENT_OF_PROTEIN_LOCALIZATION_TO_CHROMATIN	-0.520372	0.00509344	-4.10003	0.000613202	0.0143376	-0.327321
GOBP_RESPIRATORY_ELECTRON_TRANSPORT_CHAIN	-0.478805	-0.0251102	-4.09308	0.000623004	0.014534	-0.342499
GOBP_ANTIGEN_PROCESSING_AND_PRESENTATION_OF_EXOGENOUS_PEPTIDE_ANTIGEN_VIA_MHC_CLASS_I	0.53763	-0.00178804	4.08969	0.000627833	0.0145809	-0.349889
GOBP_DNA_UNWINDING_INVOLVED_IN_DNA_REPLICATION	-0.57829	-0.0268156	-4.08866	0.000629307	0.0145825	-0.352134
GOBP_LEFT_RIGHT_PATTERN_FORMATION	-0.519773	-0.0398198	-4.08067	0.000640873	0.0147843	-0.369562
GOBP_AMINO_ACID_BETAINE_METABOLIC_PROCESS	-0.338509	-0.00923591	-4.07547	0.000648525	0.0148945	-0.38092
GOBP_POSITIVE_REGULATION_OF_MACROPHAGE_DERIVED_FOAM_CELL_DIFFERENTIATION	-0.544154	-7.86236e-05	-4.07065	0.000655682	0.0149826	-0.391421
GOBP_REGULATION_OF_GOLGI_ORGANIZATION	0.443454	0.0126016	4.06998	0.000656698	0.0149826	-0.392903
GOBP_ESTABLISHMENT_OF_PROTEIN_LOCALIZATION_TO_PLASMA_MEMBRANE	0.321921	0.0192171	4.06256	0.0006679	0.0151381	-0.409086
GOBP_REGULATION_OF_HEMOGLOBIN_BIOSYNTHETIC_PROCESS	-0.483448	0.0198683	-4.05966	0.000672321	0.015205	-0.415398
GOBP_OVIDUCT_DEVELOPMENT	0.697486	0.00958604	4.05497	0.000679564	0.0153017	-0.425649
GOBP_DEOXYRIBONUCLEOSIDE_TRIPHOSPHATE_METABOLIC_PROCESS	-0.629217	-0.0193371	-4.05402	0.000681026	0.0153017	-0.427705
GOBP_GLIAL_CELL_MIGRATION	0.492316	0.0160924	4.05199	0.000684187	0.0153117	-0.432135
GOBP_LOCALIZATION_WITHIN_MEMBRANE	0.213185	-0.00118558	4.05184	0.000684429	0.0153117	-0.432474
GOBP_IRON_ION_TRANSMEMBRANE_TRANSPORT	-0.371279	0.0295062	-4.04703	0.000691969	0.0154206	-0.442955
GOBP_CELLULAR_RESPONSE_TO_UV_A	0.830426	-0.00398609	4.04655	0.000692732	0.0154206	-0.444008
GOBP_POSTSYNAPTIC_ACTIN_CYTOSKELETON_ORGANIZATION	-0.527111	-0.0315013	-4.0452	0.000694868	0.0154206	-0.446952
GOBP_MEIOTIC_CELL_CYCLE_PHASE_TRANSITION	-0.449607	-0.0330849	-4.04355	0.000697481	0.0154206	-0.450543
GOBP_DETECTION_OF_CALCIUM_ION	0.407477	-0.118148	4.04283	0.00069863	0.0154206	-0.452117
GOBP_POSITIVE_REGULATION_OF_VASCULAR_ENDOTHELIAL_CELL_PROLIFERATION	0.582378	-0.0156097	4.04122	0.000701205	0.0154206	-0.455636
GOBP_DICARBOXYLIC_ACID_BIOSYNTHETIC_PROCESS	-0.539825	-0.0855474	-4.03597	0.000709644	0.0155731	-0.467079
GOBP_FLAVONOID_METABOLIC_PROCESS	-0.500968	-0.423968	-4.03173	0.000716552	0.0156634	-0.476344
GOBP_MISMATCH_REPAIR	-0.436978	-0.0241848	-4.03159	0.000716783	0.0156634	-0.476652
GOBP_GLUTAMATE_RECEPTOR_SIGNALING_PATHWAY	0.346721	-0.0228797	4.01598	0.000742748	0.0161267	-0.510681
GOBP_THREONINE_METABOLIC_PROCESS	-0.637677	-0.038371	-4.01589	0.000742909	0.0161267	-0.510889
GOBP_REGULATION_OF_RNA_POLYMERASE_II_TRANSCRIPTION_PREINITIATION_COMPLEX_ASSEMBLY	-0.620188	0.00647716	-4.01385	0.000746377	0.0161398	-0.515342
GOBP_NEUROTRANSMITTER_RECEPTOR_TRANSPORT_ENDOSOME_TO_POSTSYNAPTIC_MEMBRANE	0.461888	-0.0062604	4.008	0.000756398	0.0162885	-0.528094
GOBP_FRUCTOSE_2_6_BISPHOSPHATE_METABOLIC_PROCESS	0.692235	0.00963121	4.00459	0.000762308	0.0163478	-0.535535
GOBP_FEAR_RESPONSE	0.464408	0.0129916	3.99272	0.000783227	0.0167396	-0.561416
GOBP_PROTEIN_O_LINKED_MANNOSYLATION	0.453241	-0.00793277	3.98055	0.000805267	0.0169877	-0.587942
GOBP_KILLING_BY_HOST_OF_SYMBIONT_CELLS	-0.380246	-0.0546582	-3.97579	0.000814058	0.0169966	-0.598319
GOBP_EMBRYONIC_HEART_TUBE_LEFT_RIGHT_PATTERN_FORMATION	-0.936652	0.0648057	-3.97579	0.000814061	0.0169966	-0.598323
GOBP_POSITIVE_REGULATION_OF_SMOOTH_MUSCLE_CELL_PROLIFERATION	-0.237779	-0.00533885	-3.97508	0.000815389	0.0169966	-0.59988
GOBP_ATP_SYNTHESIS_COUPLED_PROTON_TRANSPORT	-0.577676	-0.0318148	-3.97498	0.000815567	0.0169966	-0.600089
GOBP_POSITIVE_REGULATION_OF_TAU_PROTEIN_KINASE_ACTIVITY	-0.591098	0.00524603	-3.97402	0.000817361	0.0169966	-0.602189
GOBP_NEGATIVE_REGULATION_OF_HISTONE_H3_K9_METHYLATION	-0.524956	-0.000922701	-3.97254	0.000820117	0.0169966	-0.605407
GOBP_RESPONSE_TO_FATTY_ACID	-0.302096	0.0033269	-3.97236	0.00082046	0.0169966	-0.605806
GOBP_TYPE_2_IMMUNE_RESPONSE	0.424247	-0.00942893	3.96886	0.000827039	0.0170952	-0.613439
GOBP_MITOCHONDRIAL_RNA_MODIFICATION	-0.494187	0.033928	-3.96752	0.000829562	0.0170952	-0.616349
GOBP_PROSTATE_GLANDULAR_ACINUS_MORPHOGENESIS	-0.788187	-0.00969185	-3.95848	0.000846842	0.0173926	-0.636049
GOBP_RESPONSE_TO_INTERLEUKIN_1	0.306882	-0.0107241	3.9579	0.000847971	0.0173926	-0.637323
GOBP_REGULATION_OF_DNA_METHYLATION	0.401517	-0.0246299	3.95555	0.000852526	0.0174171	-0.642441
GOBP_VASCULAR_ENDOTHELIAL_CELL_PROLIFERATION	0.568161	-0.00284369	3.95352	0.000856487	0.0174243	-0.64687
GOBP_REGULATION_OF_PHOSPHATIDYLINOSITOL_3_KINASE_ACTIVITY	0.407143	0.037635	3.95174	0.000859964	0.0174315	-0.65074
GOBP_RENAL_SYSTEM_PROCESS_INVOLVED_IN_REGULATION_OF_SYSTEMIC_ARTERIAL_BLOOD_PRESSURE	0.432986	-0.067596	3.94933	0.000864713	0.0174924	-0.656003
GOBP_PULMONARY_ARTERY_MORPHOGENESIS	-0.779146	0.00041152	-3.94811	0.000867121	0.0174924	-0.658659
GOBP_REGULATION_OF_INOSITOL_1_4_5_TRISPHOSPHATE_SENSITIVE_CALCIUM_RELEASE_CHANNEL_ACTIVITY	0.981697	0.0434436	3.94644	0.000870426	0.0174924	-0.662293
GOBP_DIADENOSINE_POLYPHOSPHATE_CATABOLIC_PROCESS	-0.717662	-0.303571	-3.94612	0.000871051	0.0174924	-0.662979
GOBP_GOLGI_DISASSEMBLY	0.495823	-0.00471194	3.94594	0.000871409	0.0174924	-0.663372
GOBP_POSITIVE_REGULATION_OF_BLOOD_BRAIN_BARRIER_PERMEABILITY	0.646515	-0.000590469	3.94377	0.000875735	0.0175113	-0.668103
GOBP_ARF_PROTEIN_SIGNAL_TRANSDUCTION	0.545008	0.0125028	3.93714	0.000889087	0.017744	-0.682557
GOBP_XENOBIOTIC_TRANSPORT_ACROSS_BLOOD_BRAIN_BARRIER	0.859939	-0.0567406	3.9349	0.000893631	0.0178004	-0.687427
GOBP_ENDOTHELIAL_CELL_APOPTOTIC_PROCESS	0.357798	0.0057627	3.92583	0.000912327	0.0181032	-0.707203
GOBP_NEGATIVE_REGULATION_OF_LONG_TERM_SYNAPTIC_POTENTIATION	0.537275	0.000614193	3.92368	0.000916804	0.0181439	-0.711878
GOBP_CELLULAR_RESPONSE_TO_EPINEPHRINE_STIMULUS	0.587952	0.04069	3.92317	0.00091788	0.0181439	-0.712999
GOBP_GMP_METABOLIC_PROCESS	-0.473748	-0.00906121	-3.91887	0.000926921	0.0182689	-0.72236
GOBP_POSITIVE_REGULATION_OF_DENDRITE_MORPHOGENESIS	0.378237	0.0168393	3.91847	0.000927759	0.0182689	-0.723223
GOBP_LEFT_RIGHT_AXIS_SPECIFICATION	-0.54776	-0.0190665	-3.91765	0.000929494	0.0182689	-0.725006
GOBP_CELLULAR_EXTRAVASATION	0.347908	-6.15953e-05	3.9093	0.000947368	0.0185597	-0.743195
GOBP_RESPONSE_TO_STILBENOID	-0.8073	-0.0106892	-3.90907	0.000947873	0.0185597	-0.743704
GOBP_MITOCHONDRIAL_ATP_SYNTHESIS_COUPLED_PROTON_TRANSPORT	-0.709781	0.0122731	-3.90602	0.000954493	0.0186189	-0.750349
GOBP_NEGATIVE_REGULATION_OF_HEMATOPOIETIC_PROGENITOR_CELL_DIFFERENTIATION	0.399697	0.0450599	3.90227	0.000962687	0.0186965	-0.758511
GOBP_GLYCOLIPID_CATABOLIC_PROCESS	-0.565691	-0.051332	-3.89986	0.000967986	0.0187409	-0.763752
GOBP_ACTIVATION_OF_NF_KAPPAB_INDUCING_KINASE_ACTIVITY	0.423646	0.00911482	3.89596	0.000976632	0.0188379	-0.772242
GOBP_NUCLEOLAR_LARGE_RRNA_TRANSCRIPTION_BY_RNA_POLYMERASE_I	-0.497858	0.0257945	-3.89449	0.000979921	0.0188662	-0.775451
GOBP_POSITIVE_REGULATION_OF_OXIDATIVE_STRESS_INDUCED_CELL_DEATH	0.435831	0.0216041	3.88866	0.000993031	0.0190831	-0.788137
GOBP_NEGATIVE_REGULATION_OF_TELOMERE_CAPPING	-0.599312	-0.00914629	-3.88759	0.000995461	0.0190944	-0.79047
GOBP_PLASMA_MEMBRANE_PHOSPHOLIPID_SCRAMBLING	0.533682	-0.0991922	3.8825	0.00100709	0.0192462	-0.801555
GOBP_AMINO_SUGAR_CATABOLIC_PROCESS	-0.443411	0.0163798	-3.87807	0.00101731	0.0193788	-0.81119
GOBP_PROTEIN_DEMANNOSYLATION	0.391119	-0.00664208	3.87787	0.00101777	0.0193788	-0.811625
GOBP_METANEPHRIC_MESENCHYMAL_CELL_DIFFERENTIATION	-0.575289	-0.0959484	-3.87416	0.00102643	0.0195079	-0.819714
GOBP_HISTONE_H4_R3_METHYLATION	-0.443264	-0.0428882	-3.86993	0.00103637	0.0196607	-0.82891
GOBP_POSITIVE_REGULATION_OF_THE_FORCE_OF_HEART_CONTRACTION	0.993332	0.0334965	3.86833	0.00104016	0.0196966	-0.832396
GOBP_RESPONSE_TO_PEPTIDE_HORMONE	0.237473	0.00599727	3.8558	0.0010703	0.0201566	-0.859647
GOBP_FATTY_ACID_METABOLIC_PROCESS	-0.230641	-0.0474757	-3.85446	0.00107358	0.0201818	-0.86257
GOBP_CALCIUM_ION_EXPORT	0.428607	-0.0970166	3.84919	0.00108657	0.020228	-0.874045
GOBP_RESPONSE_TO_LEPTIN	-0.461608	0.00449236	-3.84602	0.00109445	0.020316	-0.880938
GOBP_IMMATURE_B_CELL_DIFFERENTIATION	0.441384	0.00301794	3.8401	0.00110931	0.020555	-0.893802
GOBP_COENZYME_A_BIOSYNTHETIC_PROCESS	-0.537382	0.0173272	-3.83821	0.00111411	0.0206071	-0.89792
GOBP_RETINOIC_ACID_CATABOLIC_PROCESS	0.834403	-0.030251	3.83434	0.00112398	0.0207526	-0.906332
GOBP_OLFACTORY_NERVE_DEVELOPMENT	0.883616	-0.043315	3.83332	0.0011266	0.0207639	-0.908551
GOBP_POSITIVE_REGULATION_OF_PROTEIN_MATURATION	0.514439	0.0080206	3.83131	0.00113177	0.0207852	-0.912916
GOBP_POSITIVE_REGULATION_OF_NEURON_PROJECTION_DEVELOPMENT	0.284144	0.00765135	3.82777	0.00114093	0.0208084	-0.920607
GOBP_REGULATION_OF_TRANSMEMBRANE_TRANSPORT	0.201069	-0.0141755	3.82773	0.00114106	0.0208084	-0.920714
GOBP_REGULATION_OF_SKELETAL_MUSCLE_TISSUE_DEVELOPMENT	0.485688	-0.00546263	3.82693	0.00114313	0.0208084	-0.922441
GOBP_PROTOPORPHYRINOGEN_IX_METABOLIC_PROCESS	-0.48795	-0.00988119	-3.82647	0.00114432	0.0208084	-0.923439
GOBP_DIPHOSPHOINOSITOL_POLYPHOSPHATE_METABOLIC_PROCESS	-0.701243	-0.357021	-3.82555	0.00114674	0.0208084	-0.92545
GOBP_L_ALPHA_AMINO_ACID_TRANSMEMBRANE_TRANSPORT	0.284462	-0.000722295	3.82541	0.00114709	0.0208084	-0.925743
GOBP_REGULATION_OF_LYMPHOCYTE_MIGRATION	0.344847	-0.00132858	3.82446	0.00114959	0.0208173	-0.92782
GOBP_REGULATION_OF_T_CELL_COSTIMULATION	0.694956	0.0221963	3.81976	0.00116197	0.0210047	-0.938032
GOBP_REGULATION_OF_TRANSCRIPTION_OF_NUCLEOLAR_LARGE_RRNA_BY_RNA_POLYMERASE_I	-0.534909	0.0324218	-3.81669	0.00117014	0.0211155	-0.944712
GOBP_NEGATIVE_REGULATION_OF_EXTRACELLULAR_MATRIX_DISASSEMBLY	0.777935	-0.0272866	3.81403	0.00117725	0.0212068	-0.950486
GOBP_STARTLE_RESPONSE	0.507988	0.0268133	3.81272	0.00118078	0.0212335	-0.953342
GOBP_CYTOPLASMIC_MICROTUBULE_ORGANIZATION	0.321657	-0.00501844	3.81085	0.0011858	0.0212868	-0.957387
GOBP_ASPARTATE_FAMILY_AMINO_ACID_METABOLIC_PROCESS	-0.309374	-0.00991011	-3.8085	0.00119219	0.0213645	-0.962511
GOBP_CARBOHYDRATE_TRANSPORT	0.242218	-0.0016163	3.80753	0.00119481	0.0213744	-0.964602
GOBP_QUINONE_METABOLIC_PROCESS	-0.356119	-0.102647	-3.80528	0.00120097	0.0214198	-0.969508
GOBP_ELASTIN_METABOLIC_PROCESS	0.543458	0.0107882	3.80506	0.00120157	0.0214198	-0.969987
GOBP_CYTOPLASMIC_SEQUESTERING_OF_NF_KAPPAB	-0.671401	-0.00518773	-3.80434	0.00120355	0.0214198	-0.971551
GOBP_POSITIVE_REGULATION_OF_NEUTROPHIL_EXTRAVASATION	0.81954	-0.0110445	3.79846	0.00121977	0.0216104	-0.984315
GOBP_REGULATION_OF_NEUTROPHIL_EXTRAVASATION	0.81954	-0.0110445	3.79846	0.00121977	0.0216104	-0.984315
GOBP_HYDROCARBON_METABOLIC_PROCESS	-0.59464	-0.0157612	-3.79819	0.00122052	0.0216104	-0.984897
GOBP_CELL_PROLIFERATION_INVOLVED_IN_METANEPHROS_DEVELOPMENT	-0.618967	-0.042901	-3.79232	0.00123697	0.0218477	-0.997664
GOBP_MITOCHONDRIAL_ELECTRON_TRANSPORT_NADH_TO_UBIQUINONE	-0.543705	-0.0132667	-3.79191	0.00123813	0.0218477	-0.998557
GOBP_MATERNAL_PROCESS_INVOLVED_IN_PARTURITION	-0.584612	0.0163302	-3.78795	0.00124933	0.0220052	-1.00714
GOBP_REGULATION_OF_ENDODERMAL_CELL_DIFFERENTIATION	-0.609815	0.0596943	-3.78726	0.00125131	0.0220052	-1.00865
GOBP_REGULATION_OF_HISTONE_H3_K27_METHYLATION	0.557576	0.0568829	3.78303	0.00126344	0.0221809	-1.01784
GOBP_POSITIVE_REGULATION_OF_FIBROBLAST_MIGRATION	0.415391	0.0438957	3.78074	0.00127003	0.0222456	-1.0228
GOBP_LOW_DENSITY_LIPOPROTEIN_RECEPTOR_PARTICLE_METABOLIC_PROCESS	0.659895	0.0346848	3.77838	0.0012769	0.0222456	-1.02794
GOBP_NADH_OXIDATION	-0.563078	0.00341394	-3.77725	0.00128017	0.0222456	-1.03038
GOBP_POSITIVE_REGULATION_OF_VASCULAR_ASSOCIATED_SMOOTH_MUSCLE_CELL_PROLIFERATION	-0.387409	-0.00712213	-3.77703	0.00128082	0.0222456	-1.03086
GOBP_NEGATIVE_REGULATION_OF_ANTIGEN_PROCESSING_AND_PRESENTATION	-0.599417	-0.0161424	-3.77689	0.00128124	0.0222456	-1.03118
GOBP_NEUROTROPHIN_SIGNALING_PATHWAY	0.341141	0.013824	3.77657	0.00128216	0.0222456	-1.03186
GOBP_POSITIVE_REGULATION_OF_TRANSCRIPTION_OF_NUCLEOLAR_LARGE_RRNA_BY_RNA_POLYMERASE_I	-0.686696	-0.0303152	-3.77239	0.00129445	0.0223838	-1.04095
GOBP_RESPONSE_TO_INSULIN	0.26835	0.00717042	3.76928	0.00130364	0.0225051	-1.04769
GOBP_NUCLEOSIDE_TRIPHOSPHATE_METABOLIC_PROCESS	-0.359635	-0.0117055	-3.76414	0.00131899	0.0227315	-1.05884
GOBP_POTASSIUM_ION_IMPORT_ACROSS_PLASMA_MEMBRANE	0.342265	0.00961612	3.76343	0.00132114	0.0227315	-1.06039
GOBP_NEGATIVE_REGULATION_OF_NUCLEOTIDE_METABOLIC_PROCESS	0.689069	0.0228963	3.75811	0.00133726	0.0229707	-1.07194
GOBP_TERPENOID_CATABOLIC_PROCESS	0.722282	-0.0515627	3.75506	0.00134657	0.0230255	-1.07855
GOBP_EMBRYONIC_BRAIN_DEVELOPMENT	-0.367851	-0.00192082	-3.75204	0.00135587	0.0230255	-1.08511
GOBP_INSULIN_RECEPTOR_SIGNALING_PATHWAY	0.295103	0.00414669	3.75171	0.0013569	0.0230255	-1.08583
GOBP_EXPORT_ACROSS_PLASMA_MEMBRANE	0.317063	-0.027035	3.75033	0.00136116	0.0230255	-1.08882
GOBP_MAMMARY_GLAND_INVOLUTION	-0.504582	0.0440522	-3.75023	0.00136148	0.0230255	-1.08904
GOBP_THYROID_HORMONE_MEDIATED_SIGNALING_PATHWAY	-0.613859	0.0358748	-3.7488	0.00136592	0.0230255	-1.09214
GOBP_POSITIVE_REGULATION_OF_STEROL_TRANSPORT	-0.367417	-0.011441	-3.74846	0.00136698	0.0230255	-1.09288
GOBP_DEOXYRIBONUCLEOSIDE_TRIPHOSPHATE_CATABOLIC_PROCESS	-0.642521	-0.0141132	-3.74807	0.0013682	0.0230255	-1.09373
GOBP_UTP_BIOSYNTHETIC_PROCESS	-0.525315	0.0101385	-3.74793	0.00136861	0.0230255	-1.09402
GOBP_DOUBLE_STRAND_BREAK_REPAIR_VIA_NONHOMOLOGOUS_END_JOINING	-0.298462	-0.00101509	-3.74766	0.00136948	0.0230255	-1.09462
GOBP_APOPTOTIC_PROCESS_IN_BONE_MARROW_CELL	-0.734663	-0.0146554	-3.74699	0.00137157	0.0230255	-1.09607
GOBP_MATERNAL_PLACENTA_DEVELOPMENT	0.327093	-0.00298279	3.7448	0.00137841	0.0231029	-1.10082
GOBP_MYELOID_PROGENITOR_CELL_DIFFERENTIATION	0.650733	-0.028049	3.74237	0.00138605	0.0231934	-1.10608
GOBP_SYNAPTIC_VESICLE_CLUSTERING	0.502373	0.0330843	3.74007	0.00139335	0.023278	-1.11108
GOBP_CYCLIC_NUCLEOTIDE_METABOLIC_PROCESS	0.365907	0.0308093	3.73907	0.00139652	0.0232933	-1.11324
GOBP_ACETYL_COA_METABOLIC_PROCESS	-0.338777	0.0198296	-3.73636	0.00140517	0.0233893	-1.11912
GOBP_CARDIAC_NEURAL_CREST_CELL_DIFFERENTIATION_INVOLVED_IN_HEART_DEVELOPMENT	-0.398505	-0.0118593	-3.71683	0.00146908	0.0241536	-1.16147
GOBP_REGULATION_OF_PROTEIN_MATURATION	0.329215	0.0109646	3.716	0.00147187	0.0241611	-1.16327
GOBP_RESPONSE_TO_HUMAN_CHORIONIC_GONADOTROPIN	-0.436729	-0.0295608	-3.71449	0.00147692	0.0242055	-1.16653
GOBP_OUTER_MITOCHONDRIAL_MEMBRANE_ORGANIZATION	-0.754778	-0.0265651	-3.71305	0.00148177	0.024215	-1.16966
GOBP_BILE_ACID_SIGNALING_PATHWAY	0.649422	0.0249409	3.71201	0.00148529	0.0242278	-1.17191
GOBP_CALCIUM_ION_IMPORT	0.282948	-0.00780744	3.7087	0.00149654	0.0243347	-1.1791
GOBP_REGULATION_OF_ALCOHOL_BIOSYNTHETIC_PROCESS	0.309865	0.0117284	3.70221	0.00151879	0.0246047	-1.19314
GOBP_RECEPTOR_LOCALIZATION_TO_SYNAPSE	0.270381	-0.00126737	3.701	0.00152301	0.0246104	-1.19578
GOBP_NUCLEOSIDE_PHOSPHATE_BIOSYNTHETIC_PROCESS	-0.286008	-0.00976815	-3.70029	0.00152546	0.0246116	-1.19731
GOBP_REGULATION_OF_METAL_ION_TRANSPORT	0.21822	-0.00582385	3.69943	0.00152846	0.0246129	-1.19918
GOBP_CIRCADIAN_SLEEP_WAKE_CYCLE_NON_REM_SLEEP	0.926308	-0.0175643	3.69745	0.00153536	0.0246563	-1.20347
GOBP_NEGATIVE_REGULATION_OF_INTERFERON_GAMMA_PRODUCTION	0.446912	-0.085468	3.69417	0.00154686	0.0247492	-1.21057
GOBP_MICROGLIAL_CELL_ACTIVATION	-0.258604	0.000325732	-3.69355	0.00154903	0.0247492	-1.2119
GOBP_CYTIDINE_TO_URIDINE_EDITING	-0.412639	-0.149048	-3.69308	0.00155071	0.0247492	-1.21293
GOBP_RETINAL_PIGMENT_EPITHELIUM_DEVELOPMENT	-0.743244	0.0064662	-3.69071	0.00155909	0.0248398	-1.21806
GOBP_POSITIVE_REGULATION_OF_ION_TRANSPORT	0.189188	-0.00904576	3.69012	0.00156118	0.0248398	-1.21933
GOBP_EMBRYONIC_DIGESTIVE_TRACT_DEVELOPMENT	-0.318601	0.0308666	-3.6878	0.00156944	0.0249329	-1.22435
GOBP_RESPONSE_TO_INTERLEUKIN_12	0.489756	0.0212514	3.68502	0.00157942	0.025053	-1.23038
GOBP_POSITIVE_REGULATION_OF_LIPID_LOCALIZATION	-0.250462	-0.0186162	-3.677	0.00160851	0.0253798	-1.24774
GOBP_POSITIVE_REGULATION_OF_LIGASE_ACTIVITY	-0.53945	-0.0017506	-3.67664	0.00160982	0.0253798	-1.24852
GOBP_INTRACELLULAR_ESTROGEN_RECEPTOR_SIGNALING_PATHWAY	0.284022	0.00998456	3.67464	0.00161717	0.0254182	-1.25285
GOBP_POTASSIUM_ION_TRANSPORT	0.291314	-0.0107042	3.66828	0.00164074	0.0257108	-1.26662
GOBP_ENDODERM_FORMATION	0.366462	0.017372	3.66666	0.00164679	0.0257277	-1.27011
GOBP_ISOPRENOID_CATABOLIC_PROCESS	0.511359	-0.0371138	3.66564	0.0016506	0.0257484	-1.27231
GOBP_NUCLEOBASE_CONTAINING_SMALL_MOLECULE_BIOSYNTHETIC_PROCESS	-0.596892	-0.0215189	-3.65713	0.00168288	0.0261182	-1.29073
GOBP_VACUOLAR_ACIDIFICATION	-0.358032	-9.10571e-05	-3.65586	0.00168777	0.0261182	-1.29349
GOBP_REGULATION_OF_DNA_CATABOLIC_PROCESS	-0.504489	0.00172694	-3.65487	0.00169156	0.0261182	-1.29562
GOBP_REGULATION_OF_SECONDARY_HEART_FIELD_CARDIOBLAST_PROLIFERATION	-0.381121	-0.00536275	-3.65477	0.00169196	0.0261182	-1.29584
GOBP_INNER_CELL_MASS_CELL_PROLIFERATION	-0.636278	-0.0351285	-3.65112	0.00170606	0.0262576	-1.30374
GOBP_SENSORY_PERCEPTION_OF_BITTER_TASTE	0.527451	-0.0128703	3.6487	0.00171545	0.026363	-1.30895
GOBP_NEGATIVE_REGULATION_OF_RESPONSE_TO_FOOD	-0.606335	-0.0372732	-3.64713	0.0017216	0.0264183	-1.31236
GOBP_CELLULAR_SPHINGOLIPID_HOMEOSTASIS	0.630052	-0.0113512	3.64579	0.00172684	0.0264595	-1.31525
GOBP_SIGNAL_COMPLEX_ASSEMBLY	0.6883	0.00212597	3.64472	0.00173107	0.0264851	-1.31757
GOBP_T_CELL_MIGRATION	0.33798	-0.0227841	3.64025	0.00174875	0.0266817	-1.32723
GOBP_NEGATIVE_REGULATION_OF_T_CELL_PROLIFERATION	0.308204	-0.0500322	3.64017	0.00174907	0.0266817	-1.3274
GOBP_ENDOPLASMIC_RETICULUM_MANNOSE_TRIMMING	0.363744	-0.00877269	3.63903	0.0017536	0.0267115	-1.32986
GOBP_REGULATION_OF_MONONUCLEAR_CELL_MIGRATION	0.266467	0.00360444	3.63449	0.0017718	0.0268811	-1.33967
GOBP_NEGATIVE_REGULATION_OF_PROTEIN_KINASE_B_SIGNALING	0.246738	0.00959339	3.63394	0.00177403	0.0268811	-1.34087
GOBP_REGULATION_OF_SYNAPTIC_PLASTICITY	0.320844	0.00324972	3.63333	0.00177647	0.0268811	-1.34218
GOBP_NEGATIVE_REGULATION_OF_LEUKOCYTE_CELL_CELL_ADHESION	0.279153	-0.0249054	3.63305	0.00177761	0.0268811	-1.34279
GOBP_REGULATION_OF_ALPHA_BETA_T_CELL_ACTIVATION	0.285367	-0.0608759	3.6324	0.00178026	0.0268811	-1.3442
GOBP_NEUTROPHIL_EXTRAVASATION	0.592161	-0.00579183	3.63151	0.00178386	0.0268949	-1.34612
GOBP_ISOPRENOID_BIOSYNTHETIC_PROCESS	-0.351638	-0.00544753	-3.63088	0.00178642	0.0268949	-1.34748
GOBP_CELLULAR_RESPONSE_TO_ALDEHYDE	-0.45636	0.00729958	-3.626	0.00180633	0.0271553	-1.35802
GOBP_GALACTOLIPID_BIOSYNTHETIC_PROCESS	0.644651	0.0088691	3.62504	0.0018103	0.0271754	-1.3601
GOBP_POSITIVE_REGULATION_OF_CELL_GROWTH_INVOLVED_IN_CARDIAC_MUSCLE_CELL_DEVELOPMENT	-0.65952	-0.00756333	-3.62341	0.00181701	0.0272367	-1.36362
GOBP_NUCLEOSIDE_TRIPHOSPHATE_CATABOLIC_PROCESS	-0.653128	0.0066347	-3.62084	0.00182763	0.0273564	-1.36916
GOBP_AMINO_ACID_TRANSMEMBRANE_TRANSPORT	0.302804	-0.00575185	3.61675	0.00184471	0.0274527	-1.37799
GOBP_TRANS_SYNAPTIC_SIGNALING_MODULATING_SYNAPTIC_TRANSMISSION	0.456597	0.0124697	3.61554	0.0018498	0.0274527	-1.38061
GOBP_CELLULAR_RESPONSE_TO_GAMMA_RADIATION	-0.329965	0.00699566	-3.6155	0.00184997	0.0274527	-1.3807
GOBP_RRNA_TRANSCRIPTION	-0.372866	0.00261614	-3.61281	0.00186134	0.0275425	-1.38652
GOBP_DEFENSE_RESPONSE_TO_GRAM_POSITIVE_BACTERIUM	-0.291508	-0.1488	-3.61124	0.00186796	0.0276011	-1.38989
GOBP_GAP_JUNCTION_ASSEMBLY	-0.443331	0.00676526	-3.60909	0.00187713	0.027697	-1.39454
GOBP_REGULATION_OF_NUCLEOTIDE_BINDING_OLIGOMERIZATION_DOMAIN_CONTAINING_SIGNALING_PATHWAY	0.385549	-0.109511	3.60289	0.00190377	0.0280501	-1.40793
GOBP_REGULATION_OF_IRON_ION_TRANSMEMBRANE_TRANSPORT	0.801124	-0.0112732	3.60006	0.00191606	0.0281485	-1.41404
GOBP_POSITIVE_REGULATION_OF_CALCIUM_ION_TRANSPORT	0.239509	-0.0226122	3.59864	0.00192221	0.0281617	-1.41709
GOBP_ATP_SYNTHESIS_COUPLED_ELECTRON_TRANSPORT	-0.474514	-0.0271546	-3.59262	0.00194869	0.0283491	-1.43008
GOBP_REGULATION_OF_EXOSOMAL_SECRETION	0.412473	0.00112489	3.58949	0.00196261	0.0285115	-1.43683
GOBP_REGULATION_OF_PROTEIN_TARGETING	0.315977	0.00896003	3.58692	0.0019741	0.0285982	-1.44238
GOBP_NEGATIVE_REGULATION_OF_DOUBLE_STRAND_BREAK_REPAIR_VIA_HOMOLOGOUS_RECOMBINATION	-0.525984	0.00879201	-3.581	0.00200084	0.0289048	-1.45515
GOBP_ACTIVATION_OF_GTPASE_ACTIVITY	0.309082	-0.00433111	3.57979	0.00200632	0.0289205	-1.45775
GOBP_MICROGLIAL_CELL_MIGRATION	-0.818098	0.00300998	-3.57953	0.00200752	0.0289205	-1.45831
GOBP_REGULATION_OF_PROTEIN_LOCALIZATION_TO_ENDOSOME	0.376759	0.00319947	3.57362	0.00203465	0.0292708	-1.47106
GOBP_POSITIVE_REGULATION_OF_AXON_EXTENSION	0.359752	0.00532931	3.57049	0.00204915	0.0293085	-1.4778
GOBP_REGULATION_OF_KERATINOCYTE_MIGRATION	0.439976	0.0398115	3.57045	0.00204935	0.0293085	-1.47789
GOBP_NEGATIVE_REGULATION_OF_LAMELLIPODIUM_ORGANIZATION	-0.693193	-0.00335192	-3.57	0.00205142	0.0293085	-1.47885
GOBP_VASCULAR_ENDOTHELIAL_GROWTH_FACTOR_RECEPTOR_2_SIGNALING_PATHWAY	0.72445	-0.0216392	3.56389	0.00208011	0.0295959	-1.49203
GOBP_EPOXIDE_METABOLIC_PROCESS	-0.833873	-0.00546678	-3.56313	0.00208367	0.0296058	-1.49365
GOBP_REGULATION_OF_VASCULAR_ASSOCIATED_SMOOTH_MUSCLE_CONTRACTION	0.628795	-0.00624831	3.5606	0.00209569	0.0296952	-1.49911
GOBP_NEGATIVE_REGULATION_OF_OSTEOBLAST_PROLIFERATION	0.577186	0.0377916	3.55516	0.00212172	0.0300229	-1.51082
GOBP_NEGATIVE_REGULATION_OF_URINE_VOLUME	1.00911	0.0636599	3.55319	0.00213123	0.0300753	-1.51507
GOBP_NEGATIVE_REGULATION_OF_CYCLIC_NUCLEOTIDE_PHOSPHODIESTERASE_ACTIVITY	0.642742	0.0231445	3.55225	0.00213581	0.0300795	-1.5171
GOBP_POSTSYNAPTIC_CYTOSKELETON_ORGANIZATION	-0.508608	-0.0330138	-3.55193	0.00213733	0.0300795	-1.51778
GOBP_MEMBRANOUS_SEPTUM_MORPHOGENESIS	-0.559978	0.0315963	-3.54271	0.00218252	0.0303031	-1.53763
GOBP_RESPONSE_TO_OZONE	-0.871409	0.0265022	-3.54213	0.0021854	0.0303031	-1.53888
GOBP_NEGATIVE_REGULATION_OF_SPHINGOLIPID_BIOSYNTHETIC_PROCESS	0.483259	-0.0144685	3.54132	0.00218944	0.0303185	-1.54063
GOBP_SEBACEOUS_GLAND_DEVELOPMENT	0.371693	0.0326138	3.54017	0.00219516	0.030357	-1.5431
GOBP_LIPOPOLYSACCHARIDE_MEDIATED_SIGNALING_PATHWAY	0.22709	0.00398972	3.5299	0.00224691	0.0308324	-1.5652
GOBP_POSITIVE_REGULATION_OF_ALPHA_BETA_T_CELL_ACTIVATION	0.308977	-0.0483207	3.5298	0.00224739	0.0308324	-1.5654
GOBP_NEGATIVE_REGULATION_OF_CHROMATIN_BINDING	0.486017	0.0411819	3.52764	0.00225844	0.0308773	-1.57005
GOBP_DEOXYRIBONUCLEOSIDE_METABOLIC_PROCESS	-0.560845	-0.0137602	-3.52737	0.0022598	0.0308773	-1.57063
GOBP_NUCLEOSOME_ORGANIZATION	-0.332156	-0.0559499	-3.52694	0.00226205	0.0308773	-1.57157
GOBP_VITAMIN_CATABOLIC_PROCESS	0.314333	-0.227223	3.52625	0.00226557	0.0308773	-1.57304
GOBP_BEHAVIORAL_RESPONSE_TO_COCAINE	0.35594	0.0145505	3.52552	0.00226931	0.0308877	-1.57461
GOBP_CELLULAR_RESPONSE_TO_LIPOPROTEIN_PARTICLE_STIMULUS	0.314164	0.0148562	3.52337	0.00228041	0.0309575	-1.57924
GOBP_MYELIN_MAINTENANCE	0.288937	-0.00612897	3.51638	0.00231684	0.0313911	-1.59426
GOBP_REGULATION_OF_RETINOIC_ACID_RECEPTOR_SIGNALING_PATHWAY	0.445741	0.0389096	3.51607	0.00231846	0.0313911	-1.59492
GOBP_NEGATIVE_REGULATION_OF_CALCINEURIN_MEDIATED_SIGNALING	0.388253	-0.00217912	3.51551	0.00232145	0.0313911	-1.59615
GOBP_AUTOPHAGIC_CELL_DEATH	0.461436	-0.0177827	3.51418	0.00232841	0.0314032	-1.59898
GOBP_L_SERINE_CATABOLIC_PROCESS	0.600071	-0.18142	3.51279	0.00233577	0.0314616	-1.60198
GOBP_POSITIVE_REGULATION_OF_HISTONE_H3_K27_METHYLATION	0.643433	0.0542538	3.51133	0.00234353	0.0315251	-1.60512
GOBP_RESPONSE_TO_SALT_STRESS	-0.478555	0.030205	-3.50913	0.00235524	0.0315596	-1.60984
GOBP_POSITIVE_REGULATION_OF_T_CELL_MIGRATION	0.267046	-0.0371339	3.50723	0.0023654	0.031586	-1.61392
GOBP_POSITIVE_REGULATION_OF_LIPID_KINASE_ACTIVITY	0.433413	0.0312362	3.50625	0.00237068	0.031603	-1.61604
GOBP_SYNAPTIC_VESICLE_EXOCYTOSIS	0.224442	0.0210312	3.50207	0.00239322	0.0318624	-1.625
GOBP_ESTABLISHMENT_OF_EPITHELIAL_CELL_POLARITY	0.381834	-0.0078454	3.50124	0.00239774	0.0318816	-1.62679
GOBP_GLUTAMATE_METABOLIC_PROCESS	-0.390275	-0.0616264	-3.49831	0.00241375	0.0320123	-1.6331
GOBP_ANTIBACTERIAL_PEPTIDE_PRODUCTION	-0.675523	-0.070701	-3.49272	0.0024445	0.0322549	-1.64509
GOBP_ANTIMICROBIAL_PEPTIDE_PRODUCTION	-0.675523	-0.070701	-3.49272	0.0024445	0.0322549	-1.64509
GOBP_SYNAPTIC_TRANSMISSION_DOPAMINERGIC	-0.389759	-0.0426366	-3.4916	0.0024507	0.0322956	-1.64749
GOBP_ACTIN_POLYMERIZATION_DEPENDENT_CELL_MOTILITY	-0.646717	0.0157011	-3.48998	0.00245974	0.0323735	-1.65098
GOBP_RESPONSE_TO_ELECTRICAL_STIMULUS	0.287786	0.00782715	3.48892	0.00246566	0.0323742	-1.65326
GOBP_GLUTAMATE_BIOSYNTHETIC_PROCESS	-0.673842	-0.146294	-3.48885	0.00246604	0.0323742	-1.65341
GOBP_REGULATION_OF_TRANSCRIPTION_BY_RNA_POLYMERASE_I	-0.312362	0.0107606	-3.48635	0.00248004	0.0324879	-1.65877
GOBP_NEGATIVE_REGULATION_OF_GLYCOLYTIC_PROCESS	0.72712	0.0268342	3.48593	0.00248239	0.0324879	-1.65967
GOBP_ESTABLISHMENT_OF_CENTROSOME_LOCALIZATION	0.535409	-0.0158528	3.48559	0.00248428	0.0324879	-1.66039
GOBP_RESPONSE_TO_PEPTIDE	0.206782	0.00686062	3.48478	0.00248886	0.0324879	-1.66213
GOBP_INTERMEMBRANE_LIPID_TRANSFER	0.348161	0.0178342	3.48341	0.00249662	0.0324879	-1.66508
GOBP_REGULATION_OF_GROWTH_HORMONE_RECEPTOR_SIGNALING_PATHWAY	0.560772	-0.0271252	3.48225	0.00250315	0.0324879	-1.66756
GOBP_AUTOPHAGY_OF_NUCLEUS	0.426128	0.0116833	3.48128	0.00250867	0.0324879	-1.66964
GOBP_REGULATION_OF_HYDROGEN_PEROXIDE_BIOSYNTHETIC_PROCESS	-0.592668	-0.0230988	-3.48065	0.00251226	0.0324879	-1.67099
GOBP_PEPTIDYL_ARGININE_N_METHYLATION	-0.499989	-0.0291642	-3.48009	0.00251547	0.0324879	-1.67221
GOBP_MEDIUM_CHAIN_FATTY_ACID_BIOSYNTHETIC_PROCESS	0.644893	0.0201576	3.47477	0.00254594	0.0328404	-1.68361
GOBP_MULTICELLULAR_ORGANISM_AGING	-0.2753	0.00734819	-3.47415	0.00254951	0.0328455	-1.68493
GOBP_GANGLIOSIDE_CATABOLIC_PROCESS	-0.72898	-0.0624465	-3.47033	0.00257166	0.0330898	-1.69313
GOBP_GLUCOSAMINE_CONTAINING_COMPOUND_CATABOLIC_PROCESS	-0.578454	-0.0236728	-3.4677	0.00258702	0.0332173	-1.69877
GOBP_HYDROGEN_PEROXIDE_BIOSYNTHETIC_PROCESS	-0.477502	-0.0204102	-3.46754	0.00258798	0.0332173	-1.69912
GOBP_PROTEIN_N_LINKED_GLYCOSYLATION	-0.321172	-0.0684445	-3.46381	0.00260992	0.0333769	-1.70711
GOBP_ESTABLISHMENT_OF_PROTEIN_LOCALIZATION_TO_MITOCHONDRIAL_MEMBRANE	-0.393044	-0.0162111	-3.46274	0.00261627	0.0333769	-1.70941
GOBP_POSITIVE_REGULATION_OF_AMYLOID_PRECURSOR_PROTEIN_CATABOLIC_PROCESS	0.436538	0.0167867	3.46222	0.00261931	0.0333769	-1.71051
GOBP_ETHER_METABOLIC_PROCESS	-0.358082	0.00447953	-3.46215	0.00261975	0.0333769	-1.71067
GOBP_CELLULAR_RESPONSE_TO_VITAMIN_D	0.405597	0.0305064	3.46051	0.00262951	0.0333944	-1.71419
GOBP_L_SERINE_BIOSYNTHETIC_PROCESS	-0.463022	-0.0234296	-3.46029	0.0026308	0.0333944	-1.71466
GOBP_VESICLE_MEDIATED_TRANSPORT_IN_SYNAPSE	0.213707	0.0105594	3.45908	0.00263804	0.0334093	-1.71726
GOBP_CELL_PROLIFERATION_IN_FOREBRAIN	0.350087	0.0109328	3.45836	0.00264234	0.0334093	-1.7188
GOBP_REGULATION_OF_MIDBRAIN_DOPAMINERGIC_NEURON_DIFFERENTIATION	0.59798	0.036154	3.45794	0.00264486	0.0334093	-1.7197
GOBP_REGULATION_OF_TRANSLATIONAL_FIDELITY	-0.343435	-0.0806606	-3.45709	0.00264993	0.0334093	-1.72151
GOBP_ANDROGEN_BIOSYNTHETIC_PROCESS	0.456732	-0.197855	3.45663	0.00265269	0.0334093	-1.7225
GOBP_REGULATION_OF_INTRACELLULAR_ESTROGEN_RECEPTOR_SIGNALING_PATHWAY	0.311324	0.00825403	3.45507	0.00266204	0.0334279	-1.72583
GOBP_POSITIVE_REGULATION_OF_LYMPHOCYTE_MIGRATION	0.290362	-0.0318853	3.455	0.00266248	0.0334279	-1.72599
GOBP_REGULATION_OF_MITOTIC_NUCLEAR_DIVISION	-0.301478	-0.0117823	-3.44893	0.00269932	0.0337675	-1.73899
GOBP_GLYCOSYLCERAMIDE_CATABOLIC_PROCESS	-0.520422	-0.00944737	-3.44825	0.00270348	0.0337788	-1.74045
GOBP_CATECHOLAMINE_UPTAKE	-0.425564	-0.00494685	-3.44637	0.002715	0.0338819	-1.74447
GOBP_N_TERMINAL_PROTEIN_AMINO_ACID_ACETYLATION	0.342487	-0.0225949	3.44584	0.00271828	0.033882	-1.74562
GOBP_POST_EMBRYONIC_ANIMAL_ORGAN_MORPHOGENESIS	-0.618685	-0.013256	-3.44497	0.00272358	0.0339073	-1.74746
GOBP_MITOTIC_RECOMBINATION	-0.485486	0.00286181	-3.44429	0.00272779	0.0339189	-1.74892
GOBP_DNA_REPLICATION	-0.332055	-0.0228398	-3.44181	0.00274316	0.0340692	-1.75424
GOBP_RESPONSE_TO_PEPTIDOGLYCAN	0.500405	0.0151641	3.43527	0.00278405	0.0343972	-1.76824
GOBP_POSITIVE_REGULATION_OF_CREB_TRANSCRIPTION_FACTOR_ACTIVITY	0.630891	0.0303945	3.43301	0.00279829	0.0345056	-1.77307
GOBP_TORC1_SIGNALING	-0.209026	0.017327	-3.42857	0.00282653	0.0347591	-1.78257
GOBP_MICROGLIAL_CELL_PROLIFERATION	-0.656229	-0.00882066	-3.4282	0.00282891	0.0347591	-1.78336
GOBP_CHAPERONE_MEDIATED_PROTEIN_COMPLEX_ASSEMBLY	-0.569712	-0.0243678	-3.42672	0.00283838	0.0348341	-1.78653
GOBP_NEGATIVE_REGULATION_OF_NODAL_SIGNALING_PATHWAY	-0.522556	-0.483079	-3.42313	0.00286153	0.0349937	-1.79421
GOBP_OPTIC_NERVE_MORPHOGENESIS	0.845734	-0.0119853	3.42246	0.00286589	0.0350058	-1.79565
GOBP_MODIFICATION_OF_POSTSYNAPTIC_ACTIN_CYTOSKELETON	0.601084	-0.0711982	3.42049	0.00287866	0.035079	-1.79985
GOBP_REGULATION_OF_CELL_PROJECTION_ORGANIZATION	0.240121	0.00990321	3.41907	0.00288794	0.0351208	-1.8029
GOBP_REGULATION_OF_PLATELET_DERIVED_GROWTH_FACTOR_RECEPTOR_SIGNALING_PATHWAY	0.538685	0.00451792	3.41892	0.00288887	0.0351208	-1.8032
GOBP_PROTEIN_TARGETING_TO_PEROXISOME	0.336108	0.008496	3.41466	0.00291684	0.0354192	-1.81231
GOBP_POSITIVE_REGULATION_OF_PROTEIN_LOCALIZATION	0.188665	0.00907035	3.41322	0.00292636	0.0354359	-1.8154
GOBP_RESPONSE_TO_ACETYLCHOLINE	0.451811	-0.0169647	3.41184	0.0029355	0.0354359	-1.81834
GOBP_NUCLEOSOME_ASSEMBLY	-0.394432	-0.0884251	-3.41156	0.00293738	0.0354359	-1.81895
GOBP_TAIL_ANCHORED_MEMBRANE_PROTEIN_INSERTION_INTO_ER_MEMBRANE	-0.369066	0.0122376	-3.41048	0.00294452	0.0354359	-1.82125
GOBP_PROTEIN_LOCALIZATION_TO_BASOLATERAL_PLASMA_MEMBRANE	-0.436026	-0.00921134	-3.41032	0.00294563	0.0354359	-1.8216
GOBP_CELLULAR_RESPONSE_TO_PEPTIDOGLYCAN	0.663969	0.00991024	3.40944	0.00295145	0.0354359	-1.82347
GOBP_TELOMERE_MAINTENANCE_VIA_RECOMBINATION	-0.545595	0.0135757	-3.4093	0.00295242	0.0354359	-1.82378
GOBP_NEGATIVE_REGULATION_OF_ANOIKIS	0.358443	0.0350229	3.40825	0.00295944	0.0354743	-1.82602
GOBP_ENDOPLASMIC_RETICULUM_UNFOLDED_PROTEIN_RESPONSE	0.232003	-0.00091559	3.40779	0.00296247	0.0354743	-1.82699
GOBP_FOREBRAIN_VENTRICULAR_ZONE_PROGENITOR_CELL_DIVISION	-0.686776	0.00680206	-3.40627	0.00297268	0.0354758	-1.83024
GOBP_REGULATION_OF_ERBB_SIGNALING_PATHWAY	0.268394	-0.0189523	3.40624	0.00297287	0.0354758	-1.8303
GOBP_CELLULAR_RESPONSE_TO_LEUCINE_STARVATION	-0.525573	0.0103056	-3.40482	0.00298244	0.0355156	-1.83334
GOBP_AUTOPHAGOSOME_ORGANIZATION	0.208917	-0.00377649	3.40465	0.00298356	0.0355156	-1.8337
GOBP_CHONDROITIN_SULFATE_PROTEOGLYCAN_METABOLIC_PROCESS	0.328101	0.0188712	3.40422	0.00298649	0.0355156	-1.83463
GOBP_POSITIVE_REGULATION_OF_NAD_P_H_OXIDASE_ACTIVITY	-0.617497	0.0240377	-3.40251	0.00299806	0.0355715	-1.83828
GOBP_REGULATION_OF_NAD_P_H_OXIDASE_ACTIVITY	-0.617497	0.0240377	-3.40251	0.00299806	0.0355715	-1.83828
GOBP_NEGATIVE_REGULATION_OF_ALPHA_BETA_T_CELL_DIFFERENTIATION	0.415215	0.0118493	3.40088	0.00300911	0.0356013	-1.84176
GOBP_POSITIVE_REGULATION_OF_INTRACELLULAR_STEROID_HORMONE_RECEPTOR_SIGNALING_PATHWAY	0.416084	0.0054695	3.40035	0.00301272	0.0356013	-1.84289
GOBP_IRIS_MORPHOGENESIS	0.645848	-0.00678755	3.40011	0.00301432	0.0356013	-1.84339
GOBP_CANONICAL_WNT_SIGNALING_PATHWAY_INVOLVED_IN_CARDIAC_MUSCLE_CELL_FATE_COMMITMENT	0.761847	-0.0343071	3.39933	0.00301969	0.0356241	-1.84508
GOBP_REGULATION_OF_GLUTAMATE_RECEPTOR_SIGNALING_PATHWAY	0.75032	0.0353963	3.39685	0.00303663	0.0357376	-1.85036
GOBP_REGULATION_OF_CATECHOLAMINE_METABOLIC_PROCESS	-0.304014	-0.109525	-3.39551	0.00304581	0.0357376	-1.85322
GOBP_POSITIVE_REGULATION_OF_PHAGOCYTOSIS	0.229761	-0.0882875	3.39541	0.00304654	0.0357376	-1.85345
GOBP_POSITIVE_REGULATION_OF_MIRNA_MEDIATED_GENE_SILENCING_BY_INHIBITION_OF_TRANSLATION	0.590031	0.0328637	3.3954	0.00304657	0.0357376	-1.85345
GOBP_DEOXYRIBOSE_PHOSPHATE_METABOLIC_PROCESS	-0.404	-0.0367954	-3.39417	0.00305504	0.0357964	-1.85608
GOBP_PROTEIN_DNA_COMPLEX_SUBUNIT_ORGANIZATION	-0.329621	-0.0393609	-3.38941	0.00308809	0.0361429	-1.86625
GOBP_ORGAN_OR_TISSUE_SPECIFIC_IMMUNE_RESPONSE	-0.405973	-0.132248	-3.38605	0.00311163	0.0362874	-1.87342
GOBP_MUSCLE_CELL_MIGRATION	0.233689	0.0272983	3.38564	0.00311447	0.0362874	-1.87429
GOBP_NEGATIVE_REGULATION_OF_KIDNEY_DEVELOPMENT	-0.77112	0.00773157	-3.38235	0.00313771	0.0364763	-1.88131
GOBP_CYTOLYSIS	0.578625	-0.0860716	3.38159	0.00314306	0.0364975	-1.88292
GOBP_REGULATION_OF_ION_TRANSPORT	0.179935	-0.0104861	3.37974	0.00315623	0.0366002	-1.88687
GOBP_GLYCOSYL_COMPOUND_METABOLIC_PROCESS	-0.387436	-0.0505306	-3.37881	0.00316289	0.0366002	-1.88886
GOBP_ORGANIC_HYDROXY_COMPOUND_BIOSYNTHETIC_PROCESS	-0.217135	-0.00607956	-3.37874	0.00316337	0.0366002	-1.88901
GOBP_PROTEIN_DEMETHYLATION	0.462925	-0.00683934	3.37812	0.00316779	0.0366002	-1.89032
GOBP_OTIC_VESICLE_FORMATION	-0.728332	-0.0298672	-3.37639	0.00318017	0.0366002	-1.89401
GOBP_ACETYL_COA_BIOSYNTHETIC_PROCESS	-0.457571	0.00996181	-3.37586	0.00318397	0.0366033	-1.89514
GOBP_RENAL_CONTROL_OF_PERIPHERAL_VASCULAR_RESISTANCE_INVOLVED_IN_REGULATION_OF_SYSTEMIC_ARTERIAL_BLOOD_PRESSURE	0.718657	-0.00760856	3.37525	0.00318838	0.0366134	-1.89644
GOBP_NEGATIVE_REGULATION_OF_GLUCONEOGENESIS	0.672474	0.0229932	3.37391	0.00319809	0.0366436	-1.89931
GOBP_CYTOLYSIS_BY_HOST_OF_SYMBIONT_CELLS	-0.626429	0.00530019	-3.36899	0.00323378	0.03693	-1.9098
GOBP_RETROGRADE_TRANSPORT_ENDOSOME_TO_GOLGI	0.213403	-0.0328149	3.36833	0.00323859	0.0369431	-1.9112
GOBP_ERBB_SIGNALING_PATHWAY	0.275293	0.00144168	3.36785	0.00324206	0.0369431	-1.91221
GOBP_REGULATION_OF_PEPTIDYL_THREONINE_PHOSPHORYLATION	0.339634	-0.0172371	3.36709	0.00324764	0.0369659	-1.91384
GOBP_RECEPTOR_CLUSTERING	0.295218	0.00365871	3.36529	0.00326087	0.0370759	-1.91768
GOBP_NEGATIVE_REGULATION_OF_EXTRINSIC_APOPTOTIC_SIGNALING_PATHWAY_VIA_DEATH_DOMAIN_RECEPTORS	0.380775	0.0143527	3.36429	0.00326821	0.0371186	-1.9198
GOBP_ENDOSOME_TO_PLASMA_MEMBRANE_PROTEIN_TRANSPORT	0.411884	-0.00296148	3.36275	0.00327962	0.0372074	-1.92309
GOBP_POSITIVE_REGULATION_OF_T_CELL_TOLERANCE_INDUCTION	0.370894	-0.0168904	3.3611	0.00329185	0.0372179	-1.92661
GOBP_NUCLEOSIDE_TRIPHOSPHATE_BIOSYNTHETIC_PROCESS	-0.33172	-0.0287507	-3.35988	0.00330087	0.0372179	-1.92919
GOBP_RIBOSE_PHOSPHATE_BIOSYNTHETIC_PROCESS	-0.285419	-0.00765132	-3.35948	0.00330386	0.0372179	-1.93005
GOBP_NUCLEOBASE_METABOLIC_PROCESS	-0.396569	0.00172657	-3.35852	0.00331108	0.0372179	-1.93211
GOBP_REGULATION_OF_ANTIGEN_PROCESSING_AND_PRESENTATION_OF_PEPTIDE_OR_POLYSACCHARIDE_ANTIGEN_VIA_MHC_CLASS_II	-0.83865	0.0294673	-3.35823	0.00331318	0.0372179	-1.93271
GOBP_POSITIVE_REGULATION_OF_OXIDOREDUCTASE_ACTIVITY	-0.253017	0.00360621	-3.35494	0.00333791	0.0373961	-1.93973
GOBP_RESPONSE_TO_THYROGLOBULIN_TRIIODOTHYRONINE	-0.606207	-0.00400925	-3.35439	0.00334204	0.0373961	-1.9409
GOBP_POSITIVE_REGULATION_OF_GLYCOPROTEIN_METABOLIC_PROCESS	0.393688	0.0118414	3.35397	0.00334523	0.0373961	-1.9418
GOBP_PURINE_DEOXYRIBONUCLEOSIDE_TRIPHOSPHATE_METABOLIC_PROCESS	-0.709541	-0.053345	-3.35328	0.00335043	0.0373961	-1.94326
GOBP_HEPATIC_STELLATE_CELL_ACTIVATION	-0.556886	-0.0422764	-3.35188	0.00336103	0.0373961	-1.94624
GOBP_CELLULAR_RESPONSE_TO_LOW_DENSITY_LIPOPROTEIN_PARTICLE_STIMULUS	0.300571	-0.00549635	3.35123	0.00336591	0.0373961	-1.94761
GOBP_HISTONE_H3_K27_METHYLATION	0.436415	0.0243442	3.3509	0.00336847	0.0373961	-1.94833
GOBP_ENDOTHELIAL_CELL_DEVELOPMENT	0.279248	0.0224413	3.34895	0.00338328	0.0375204	-1.95247
GOBP_REGULATION_OF_CILIUM_BEAT_FREQUENCY	-0.475756	-0.0208072	-3.34819	0.00338909	0.0375446	-1.95409
GOBP_NUCLEOSIDE_MONOPHOSPHATE_BIOSYNTHETIC_PROCESS	-0.340985	-0.0202159	-3.3475	0.00339434	0.0375626	-1.95555
GOBP_NEGATIVE_REGULATION_OF_LYMPHOCYTE_ACTIVATION	0.246475	-0.0487035	3.34687	0.00339918	0.037576	-1.9569
GOBP_STEROL_METABOLIC_PROCESS	-0.187815	-0.0171373	-3.3457	0.00340815	0.037635	-1.95939
GOBP_CHONDROITIN_SULFATE_PROTEOGLYCAN_BIOSYNTHETIC_PROCESS	0.380969	0.00942017	3.34315	0.0034278	0.0378117	-1.96481
GOBP_MEMBRANE_REPOLARIZATION_DURING_CARDIAC_MUSCLE_CELL_ACTION_POTENTIAL	0.495186	0.00207416	3.34238	0.00343377	0.0378372	-1.96645
GOBP_CITRATE_METABOLIC_PROCESS	-0.628495	-0.0509083	-3.33832	0.00346535	0.0379391	-1.9751
GOBP_BRANCHING_INVOLVED_IN_PROSTATE_GLAND_MORPHOGENESIS	-0.670501	0.0286357	-3.33806	0.00346735	0.0379391	-1.97564
GOBP_REGULATION_OF_APOPTOTIC_DNA_FRAGMENTATION	-0.440729	-0.00191622	-3.33782	0.0034692	0.0379391	-1.97614
GOBP_NEURON_RECOGNITION	0.248112	0.0159909	3.33771	0.00347013	0.0379391	-1.9764
GOBP_ECTODERMAL_CELL_DIFFERENTIATION	-0.614519	0.0171253	-3.33666	0.00347832	0.0379391	-1.97862
GOBP_NUCLEOSIDE_SALVAGE	-0.43834	-0.0331392	-3.33649	0.00347964	0.0379391	-1.97898
GOBP_RESPONSE_TO_GAMMA_RADIATION	-0.291387	0.0101419	-3.33326	0.00350506	0.0381379	-1.98585
GOBP_POSITIVE_REGULATION_OF_DNA_TEMPLATED_TRANSCRIPTION_ELONGATION	0.301637	-0.00665623	3.33324	0.00350524	0.0381379	-1.98589
GOBP_MAINTENANCE_OF_DNA_REPEAT_ELEMENTS	-0.60583	-0.0227157	-3.32523	0.00356908	0.0387105	-2.00292
GOBP_RESPONSE_TO_COLD	-0.304111	-0.00980474	-3.32374	0.00358106	0.0387998	-2.00608
GOBP_LYMPHOCYTE_MIGRATION	0.342875	-0.00642862	3.32304	0.00358674	0.0388207	-2.00758
GOBP_RETINAL_CELL_APOPTOTIC_PROCESS	0.844859	0.0414238	3.32197	0.00359536	0.038843	-2.00984
GOBP_PLASMA_MEMBRANE_ORGANIZATION	0.281317	0.00380697	3.32185	0.0035963	0.038843	-2.01009
GOBP_CARNITINE_METABOLIC_PROCESS	-0.292405	-0.0144988	-3.32118	0.00360179	0.0388618	-2.01153
GOBP_HISTONE_H3_K9_DEMETHYLATION	0.485724	0.00537599	3.32049	0.00360738	0.0388817	-2.01299
GOBP_NEGATIVE_REGULATION_OF_HELICASE_ACTIVITY	-0.699257	-0.0190654	-3.31896	0.00361982	0.0389741	-2.01624
GOBP_MACROPHAGE_DIFFERENTIATION	0.303137	0.0104087	3.31851	0.00362349	0.0389741	-2.01719
GOBP_FLAVIN_CONTAINING_COMPOUND_METABOLIC_PROCESS	-0.507169	-0.158626	-3.31467	0.00365495	0.0391651	-2.02535
GOBP_REGULATION_OF_LEUKOCYTE_ADHESION_TO_ARTERIAL_ENDOTHELIAL_CELL	-0.819438	0.0409482	-3.31431	0.00365787	0.0391651	-2.0261
GOBP_ERROR_FREE_TRANSLESION_SYNTHESIS	0.508716	-0.0285848	3.31226	0.00367483	0.0392816	-2.03046
GOBP_PROTEIN_LIPID_COMPLEX_SUBUNIT_ORGANIZATION	0.311572	0.0149292	3.31042	0.00369006	0.0394038	-2.03436
GOBP_PEPTIDYL_ASPARAGINE_MODIFICATION	-0.50765	-0.0307617	-3.30891	0.00370267	0.0394571	-2.03758
GOBP_NEGATIVE_REGULATION_OF_PLATELET_DERIVED_GROWTH_FACTOR_RECEPTOR_SIGNALING_PATHWAY	0.566858	0.0185211	3.30747	0.00371466	0.0395441	-2.04063
GOBP_REGULATION_OF_RNA_EXPORT_FROM_NUCLEUS	0.336615	0.0319351	3.30555	0.00373076	0.039549	-2.04471
GOBP_NEUROTRANSMITTER_METABOLIC_PROCESS	-0.398174	0.0153706	-3.30539	0.00373212	0.039549	-2.04505
GOBP_REGULATION_OF_SUPEROXIDE_DISMUTASE_ACTIVITY	-0.6061	0.0376105	-3.30487	0.00373643	0.039549	-2.04614
GOBP_NEGATIVE_REGULATION_OF_OXIDATIVE_PHOSPHORYLATION	-0.54033	0.0265846	-3.30441	0.00374032	0.039549	-2.04712
GOBP_MITOCHONDRIAL_TRANSLATIONAL_ELONGATION	-0.693761	-0.014808	-3.30423	0.00374184	0.039549	-2.0475
GOBP_SUCCINATE_METABOLIC_PROCESS	-0.494205	-0.0326438	-3.30343	0.00374856	0.0395673	-2.04919
GOBP_BLASTOCYST_GROWTH	-0.513746	-0.0137201	-3.30312	0.00375121	0.0395673	-2.04986
GOBP_POSITIVE_REGULATION_OF_GTPASE_ACTIVITY	0.231782	0.00220905	3.30028	0.00377529	0.0397317	-2.05589
GOBP_REGULATION_OF_PROTEIN_K48_LINKED_UBIQUITINATION	-0.775039	-0.000371115	-3.29947	0.00378214	0.0397317	-2.0576
GOBP_REGULATION_OF_RECEPTOR_LOCALIZATION_TO_SYNAPSE	0.367642	-0.00630271	3.29523	0.00381843	0.0400722	-2.0666
GOBP_PHOSPHATIDYLGLYCEROL_ACYL_CHAIN_REMODELING	0.561821	-0.00651418	3.29471	0.0038229	0.0400786	-2.06771
GOBP_NUCLEOSIDE_BISPHOSPHATE_BIOSYNTHETIC_PROCESS	-0.346968	-0.00324929	-3.29372	0.00383138	0.0401268	-2.06979
GOBP_REGULATION_OF_TOLL_LIKE_RECEPTOR_9_SIGNALING_PATHWAY	0.4054	0.044187	3.28946	0.00386826	0.0404722	-2.07882
GOBP_REGULATION_OF_MEIOTIC_CELL_CYCLE_PHASE_TRANSITION	-0.454425	-0.0562382	-3.28899	0.00387233	0.0404739	-2.07981
GOBP_AMYLOID_BETA_FORMATION	0.315836	0.000100051	3.28562	0.00390184	0.0407196	-2.08697
GOBP_POSITIVE_REGULATION_OF_SYNAPTIC_TRANSMISSION	0.25353	0.00715413	3.28458	0.00391093	0.0407196	-2.08916
GOBP_NEGATIVE_REGULATION_OF_TYPE_2_IMMUNE_RESPONSE	0.389025	-0.0114184	3.28451	0.00391156	0.0407196	-2.08931
GOBP_REGULATION_OF_MACROPHAGE_DIFFERENTIATION	0.361066	0.00591941	3.28153	0.00393784	0.0409048	-2.09562
GOBP_POSITIVE_REGULATION_OF_MITOTIC_NUCLEAR_DIVISION	-0.383522	-0.00491352	-3.2812	0.00394083	0.0409048	-2.09634
GOBP_DETECTION_OF_STIMULUS	0.211508	-0.0324705	3.28115	0.00394121	0.0409048	-2.09643
GOBP_RNA_MEDIATED_GENE_SILENCING_BY_INHIBITION_OF_TRANSLATION	0.506964	0.0346382	3.28047	0.0039473	0.0409271	-2.09788
GOBP_NON_MOTILE_CILIUM_ASSEMBLY	-0.353609	-0.00984698	-3.27919	0.00395865	0.0409384	-2.10059
GOBP_POSITIVE_REGULATION_OF_TRANSCRIPTION_ELONGATION_FROM_RNA_POLYMERASE_II_PROMOTER	0.420256	0.0336983	3.27856	0.00396421	0.0409384	-2.10191
GOBP_METANEPHRIC_NEPHRON_TUBULE_EPITHELIAL_CELL_DIFFERENTIATION	0.62842	-0.0189039	3.27678	0.00398017	0.0410624	-2.10569
GOBP_PEPTIDYL_ARGININE_MODIFICATION	-0.424092	-0.0110567	-3.27122	0.00403018	0.041537	-2.11746
GOBP_CHEMOKINE_C_C_MOTIF_LIGAND_5_PRODUCTION	0.540751	0.0381238	3.27006	0.00404066	0.0416036	-2.1199
GOBP_REGULATION_OF_STEM_CELL_PROLIFERATION	0.291701	0.022348	3.26892	0.00405105	0.0416681	-2.12232
GOBP_PROTEIN_LOCALIZATION_TO_CHROMATIN	-0.349681	-0.0156802	-3.26849	0.00405498	0.0416681	-2.12323
GOBP_TRNA_3_END_PROCESSING	-0.573452	0.0263718	-3.26542	0.00408307	0.0417831	-2.12974
GOBP_POSITIVE_REGULATION_OF_NUCLEOBASE_CONTAINING_COMPOUND_TRANSPORT	0.507719	-0.0283805	3.26506	0.00408634	0.0417831	-2.13049
GOBP_POSITIVE_REGULATION_OF_RNA_EXPORT_FROM_NUCLEUS	0.507719	-0.0283805	3.26506	0.00408634	0.0417831	-2.13049
GOBP_NEGATIVE_REGULATION_OF_SYNAPTIC_TRANSMISSION_GABAERGIC	0.779222	-0.0311124	3.26152	0.00411899	0.0420552	-2.13798
GOBP_SECONDARY_ALCOHOL_METABOLIC_PROCESS	-0.193447	-0.0191734	-3.26113	0.00412257	0.0420552	-2.1388
GOBP_PROTEIN_LOCALIZATION_TO_SYNAPSE	0.384338	0.00979721	3.26086	0.00412513	0.0420552	-2.13938
GOBP_REGULATION_OF_PRO_B_CELL_DIFFERENTIATION	0.327403	0.0752995	3.25958	0.00413699	0.042078	-2.14209
GOBP_MULTICELLULAR_ORGANISMAL_RESPONSE_TO_STRESS	0.291768	0.00906697	3.25932	0.00413942	0.042078	-2.14264
GOBP_MEIOTIC_SISTER_CHROMATID_COHESION_CENTROMERIC	-0.695146	-0.00746182	-3.25673	0.00416355	0.0421903	-2.14811
GOBP_REGULATION_OF_STRESS_GRANULE_ASSEMBLY	-0.700113	-0.0481742	-3.25611	0.00416932	0.0421903	-2.14942
GOBP_NEGATIVE_REGULATION_OF_OXIDATIVE_STRESS_INDUCED_NEURON_INTRINSIC_APOPTOTIC_SIGNALING_PATHWAY	-0.448091	0.0602441	-3.25531	0.00417683	0.0421903	-2.15111
GOBP_ORGANIC_ACID_METABOLIC_PROCESS	-0.1719	-0.0433328	-3.25507	0.00417911	0.0421903	-2.15162
GOBP_RESPONSE_TO_PARATHYROID_HORMONE	0.571264	0.00639063	3.25277	0.00420067	0.0423667	-2.15647
GOBP_RESPONSE_TO_FOOD	-0.304118	-0.00115277	-3.25144	0.00421325	0.0424521	-2.15928
GOBP_DNA_BIOSYNTHETIC_PROCESS	-0.251147	-0.0163912	-3.25002	0.00422669	0.0425463	-2.16228
GOBP_BASE_EXCISION_REPAIR_AP_SITE_FORMATION	-0.491197	-0.0351641	-3.24837	0.0042424	0.0426629	-2.16577
GOBP_REGULATION_OF_GENE_SILENCING_BY_RNA	0.327607	0.0191945	3.2457	0.00426795	0.0428782	-2.17143
GOBP_REGULATION_OF_HOMOTYPIC_CELL_CELL_ADHESION	0.307652	0.0087003	3.2411	0.00431219	0.0431976	-2.18113
GOBP_CELL_RECOGNITION	0.269581	0.000672589	3.23982	0.00432458	0.0432514	-2.18383
GOBP_BASE_EXCISION_REPAIR	-0.288143	-0.0158949	-3.23924	0.00433023	0.0432522	-2.18506
GOBP_NEGATIVE_REGULATION_OF_STEM_CELL_PROLIFERATION	0.540543	0.0102775	3.23777	0.00434456	0.0433117	-2.18817
GOBP_VASCULAR_ENDOTHELIAL_GROWTH_FACTOR_RECEPTOR_SIGNALING_PATHWAY	0.448792	0.0337079	3.23714	0.00435073	0.0433316	-2.1895
GOBP_TRNA_METABOLIC_PROCESS	-0.264984	-0.0243969	-3.23424	0.0043791	0.0434981	-2.19562
GOBP_CLEAVAGE_FURROW_FORMATION	0.360314	-0.00190429	3.23212	0.00439995	0.0436539	-2.20009
GOBP_POSITIVE_REGULATION_OF_T_HELPER_CELL_DIFFERENTIATION	0.350411	-0.0300363	3.22918	0.00442907	0.0439008	-2.20629
GOBP_G0_TO_G1_TRANSITION	-0.39505	-0.0376406	-3.22833	0.00443751	0.0439423	-2.20808
GOBP_NEGATIVE_REGULATION_OF_ENDOTHELIAL_CELL_CHEMOTAXIS	-0.945021	0.0731909	-3.2275	0.00444578	0.0439823	-2.20983
GOBP_PHAGOSOME_LYSOSOME_FUSION	0.36345	0.0175637	3.22547	0.00446604	0.0441405	-2.21411
GOBP_SENSORY_PERCEPTION_OF_SMELL	-0.508629	-0.0328587	-3.22134	0.00450759	0.044424	-2.22282
GOBP_NEGATIVE_REGULATION_OF_CARBOHYDRATE_METABOLIC_PROCESS	0.49184	0.00886156	3.21941	0.00452715	0.0445744	-2.22689
GOBP_UNSATURATED_FATTY_ACID_BIOSYNTHETIC_PROCESS	-0.303947	0.000685121	-3.21588	0.00456309	0.0448856	-2.23433
GOBP_POSITIVE_REGULATION_OF_HYDROGEN_PEROXIDE_METABOLIC_PROCESS	-0.580575	-0.0166388	-3.21467	0.00457545	0.0449218	-2.23687
GOBP_NEGATIVE_REGULATION_OF_VASOCONSTRICTION	0.550269	0.0246344	3.21243	0.0045985	0.0451054	-2.2416
GOBP_REGULATION_OF_POSTSYNAPTIC_MEMBRANE_NEUROTRANSMITTER_RECEPTOR_LEVELS	0.30221	-0.0107006	3.21176	0.00460545	0.0451308	-2.24302
GOBP_L_AMINO_ACID_TRANSPORT	0.270679	0.00570066	3.2113	0.00461015	0.0451341	-2.24397
GOBP_TRANSPOSITION_RNA_MEDIATED	-0.498071	0.0310224	-3.2081	0.0046433	0.0453301	-2.25071
GOBP_NUCLEOSIDE_METABOLIC_PROCESS	-0.386733	-0.0399615	-3.20638	0.00466124	0.0454113	-2.25433
GOBP_HIGH_DENSITY_LIPOPROTEIN_PARTICLE_ASSEMBLY	0.535432	-0.00304991	3.20623	0.00466281	0.0454113	-2.25465
GOBP_REGULATION_OF_CALCIUM_ION_TRANSPORT	0.194348	-0.0098176	3.20509	0.00467479	0.0454662	-2.25706
GOBP_VESTIBULOCOCHLEAR_NERVE_FORMATION	-0.674252	0.00913966	-3.20304	0.00469631	0.0456326	-2.26138
GOBP_PEPTIDYL_GLUTAMINE_METHYLATION	-0.464354	0.00865654	-3.20053	0.00472278	0.0458039	-2.26666
GOBP_REGULATION_OF_ION_TRANSMEMBRANE_TRANSPORT	0.17191	-0.0198915	3.19869	0.00474223	0.0459495	-2.27052
GOBP_POLARIZED_EPITHELIAL_CELL_DIFFERENTIATION	0.384643	-0.0112169	3.19636	0.00476703	0.0461467	-2.27543
GOBP_MONOCYTE_AGGREGATION	-0.666474	0.0494725	-3.19512	0.00478028	0.0461886	-2.27803
GOBP_HEPARIN_METABOLIC_PROCESS	0.369878	0.0212031	3.19466	0.00478522	0.0461932	-2.279
GOBP_NEGATIVE_REGULATION_OF_PEPTIDYL_SERINE_PHOSPHORYLATION	-0.266062	0.0104889	-3.19262	0.00480708	0.0463179	-2.28329
GOBP_DOPAMINERGIC_NEURON_DIFFERENTIATION	0.362169	0.0302112	3.19177	0.00481628	0.0463634	-2.28508
GOBP_POSITIVE_REGULATION_OF_TELOMERASE_RNA_LOCALIZATION_TO_CAJAL_BODY	-0.521233	-0.0433838	-3.18973	0.00483827	0.0465318	-2.28936
GOBP_REGULATION_OF_PROTEIN_LOCALIZATION_TO_SYNAPSE	0.475069	0.00651676	3.18682	0.00486988	0.0466593	-2.29548
GOBP_POSITIVE_REGULATION_OF_CYCLIN_DEPENDENT_PROTEIN_KINASE_ACTIVITY	0.247466	0.00836586	3.18632	0.00487535	0.0466593	-2.29653
GOBP_REGULATION_OF_MITOCHONDRIAL_ELECTRON_TRANSPORT_NADH_TO_UBIQUINONE	-0.68585	0.048847	-3.18603	0.00487855	0.0466593	-2.29715
GOBP_PROTEIN_PALMITOYLATION	0.25552	0.00978516	3.17919	0.0049538	0.0470979	-2.31153
GOBP_ATTACHMENT_OF_GPI_ANCHOR_TO_PROTEIN	-0.64358	-0.0118907	-3.17915	0.00495419	0.0470979	-2.3116
GOBP_GLYCOSIDE_METABOLIC_PROCESS	-0.505607	-0.0261378	-3.17759	0.00497148	0.0471994	-2.31487
GOBP_DEOXYRIBONUCLEOSIDE_TRIPHOSPHATE_BIOSYNTHETIC_PROCESS	-0.552815	-0.0356623	-3.17245	0.00502899	0.0475975	-2.32567
GOBP_MULTINUCLEAR_OSTEOCLAST_DIFFERENTIATION	0.490634	0.0156213	3.17138	0.00504098	0.0475975	-2.32791
GOBP_OSTEOCLAST_FUSION	0.490634	0.0156213	3.17138	0.00504098	0.0475975	-2.32791
GOBP_REGULATION_OF_AXON_DIAMETER	0.892143	0.0425973	3.1693	0.00506447	0.0477758	-2.33228
GOBP_ELECTRON_TRANSPORT_CHAIN	-0.366758	-0.0264407	-3.16751	0.00508486	0.0479245	-2.33605
GOBP_INTERFERON_GAMMA_MEDIATED_SIGNALING_PATHWAY	-0.409359	-0.0410742	-3.16534	0.00510958	0.04807	-2.3406
GOBP_ENDOTHELIN_RECEPTOR_SIGNALING_PATHWAY	0.475569	-0.0144791	3.16311	0.0051351	0.0481498	-2.34528
GOBP_REGULATION_OF_T_CELL_MIGRATION	0.245829	-0.0153239	3.16271	0.00513972	0.0481498	-2.34612
GOBP_ECTOPIC_GERM_CELL_PROGRAMMED_CELL_DEATH	-0.64928	-0.0261964	-3.16255	0.00514152	0.0481498	-2.34645
GOBP_POSITIVE_REGULATION_OF_KIDNEY_DEVELOPMENT	-0.600966	0.0177114	-3.15973	0.00517405	0.048369	-2.35237
GOBP_POSITIVE_REGULATION_OF_CELL_PROJECTION_ORGANIZATION	0.24566	0.0149761	3.1579	0.00519524	0.0484883	-2.3562
GOBP_VESICLE_DOCKING_INVOLVED_IN_EXOCYTOSIS	0.279839	-0.00869071	3.15629	0.00521397	0.0486106	-2.35958
GOBP_BIOMINERALIZATION	0.208398	-0.00446253	3.15528	0.00522575	0.0486368	-2.3617
GOBP_DENDRITIC_CELL_DIFFERENTIATION	0.278459	-0.0361725	3.15405	0.0052401	0.0486731	-2.36427
GOBP_ADENYLATE_CYCLASE_ACTIVATING_DOPAMINE_RECEPTOR_SIGNALING_PATHWAY	0.588225	0.00761749	3.15351	0.00524637	0.0486731	-2.36539
GOBP_REGULATION_OF_TRANS_SYNAPTIC_SIGNALING	0.242627	0.00468091	3.1533	0.00524888	0.0486731	-2.36584
GOBP_REGULATION_OF_ADHERENS_JUNCTION_ORGANIZATION	0.475171	0.0160183	3.15249	0.00525832	0.0487171	-2.36753
GOBP_PURINE_CONTAINING_COMPOUND_BIOSYNTHETIC_PROCESS	-0.278598	-0.00880254	-3.15192	0.00526505	0.0487358	-2.36873
GOBP_PHOSPHOLIPID_TRANSPORT	0.306006	-0.0090981	3.15001	0.00528759	0.0487776	-2.37274
GOBP_REGULATION_OF_ORGANELLE_TRANSPORT_ALONG_MICROTUBULE	-0.429316	-0.0498162	-3.14965	0.00529186	0.0487776	-2.37349
GOBP_TRNA_PROCESSING	-0.292579	-0.0286602	-3.14779	0.00531384	0.0488817	-2.37738
GOBP_STEROID_ESTERIFICATION	0.440396	-0.000859024	3.14631	0.00533144	0.0489943	-2.38049
GOBP_POSITIVE_REGULATION_OF_PLASMINOGEN_ACTIVATION	0.510303	-0.0202593	3.14597	0.00533554	0.0489943	-2.38121
GOBP_BLOOD_VESSEL_MATURATION	0.556352	-0.036099	3.14423	0.00535625	0.049099	-2.38484
GOBP_POTASSIUM_ION_HOMEOSTASIS	0.348477	0.0339175	3.14397	0.00535934	0.049099	-2.38538
GOBP_BONE_MARROW_DEVELOPMENT	-0.549334	0.0119706	-3.14382	0.00536117	0.049099	-2.3857
GOBP_REGULATION_OF_VESICLE_MEDIATED_TRANSPORT	0.166548	-0.00168141	3.14284	0.00537287	0.0491012	-2.38775
GOBP_NEGATIVE_REGULATION_OF_CELL_CELL_ADHESION	0.237851	-0.0118277	3.14226	0.00537982	0.0491012	-2.38896
GOBP_POSITIVE_REGULATION_OF_CELL_CYCLE_G2_M_PHASE_TRANSITION	-0.425266	-0.046188	-3.14222	0.00538036	0.0491012	-2.38905
GOBP_NEGATIVE_REGULATION_OF_GLIAL_CELL_APOPTOTIC_PROCESS	0.525602	0.0456332	3.13865	0.00542341	0.0493086	-2.39653
GOBP_CEREBELLAR_GRANULAR_LAYER_FORMATION	0.624135	-0.0100051	3.13792	0.0054322	0.0493135	-2.39805
GOBP_SYNAPTIC_VESICLE_PRIMING	0.370775	0.00285178	3.13366	0.00548411	0.0496784	-2.40697
GOBP_GLUTAMATE_CATABOLIC_PROCESS	-0.516127	-0.178585	-3.13344	0.00548678	0.0496784	-2.40742
GOBP_PROTEIN_DNA_COMPLEX_ASSEMBLY	-0.354481	-0.0513712	-3.13074	0.00551993	0.0497766	-2.41307
GOBP_ESTABLISHMENT_OF_LEFT_RIGHT_ASYMMETRY	-0.800298	-0.0161621	-3.12973	0.00553245	0.0497766	-2.41519
GOBP_POSITIVE_REGULATION_OF_PROTEIN_LOCALIZATION_TO_EARLY_ENDOSOME	0.408896	-0.00208714	3.12959	0.00553413	0.0497766	-2.41548
GOBP_NEGATIVE_REGULATION_OF_T_CELL_DIFFERENTIATION	0.319723	-0.000168082	3.12926	0.0055382	0.0497766	-2.41617
GOBP_NEUROTRANSMITTER_SECRETION	0.197806	0.00537827	3.12875	0.00554446	0.0497766	-2.41723
GOBP_SYNAPTIC_SIGNALING	0.202358	0.00561802	3.12866	0.00554556	0.0497766	-2.41741
GOBP_POSITIVE_REGULATION_OF_TRANSCRIPTION_BY_RNA_POLYMERASE_I	-0.348165	0.00976565	-3.12826	0.00555051	0.0497766	-2.41825
GOBP_RIBONUCLEOSIDE_MONOPHOSPHATE_BIOSYNTHETIC_PROCESS	-0.310183	-0.00588541	-3.12794	0.00555453	0.0497766	-2.41893
GOBP_NEGATIVE_REGULATION_OF_SPROUTING_ANGIOGENESIS	-0.353882	0.0164769	-3.12652	0.00557214	0.0498843	-2.4219
GOBP_PLATELET_ACTIVATING_FACTOR_METABOLIC_PROCESS	-0.544106	0.0135033	-3.12591	0.00557967	0.0499086	-2.42316

## Sheet: Table S8
Table S8 The differentially expressed gene in KD vs. CKD (|FC| > 2, adj.P.Val < 0.05 )
ID	log2FoldChange	adj.P.Val
ENSBTAG00000037768	-1.18521	1.34253e-21
ENSBTAG00000050581	1.4837	8.17456e-15
ENSBTAG00000022278	1.77046	7.67241e-13
ENSBTAG00000015571	-1.26008	1.58766e-12
ENSBTAG00000030425	1.45593	1.8157e-12
ENSBTAG00000014707	1.525	1.6391e-09
ENSBTAG00000012760	1.16875	4.00813e-09
ENSBTAG00000019870	-1.0264	4.46237e-09
ENSBTAG00000005299	-1.16006	4.40584e-08
ENSBTAG00000013990	1.63332	4.82074e-08
ENSBTAG00000021215	-1.32371	1.48652e-07
ENSBTAG00000053807	1.25158	3.84234e-07
ENSBTAG00000051406	-1.50027	3.88506e-07
ENSBTAG00000015950	1.19667	6.15218e-07
ENSBTAG00000005744	1.18735	1.02259e-06
ENSBTAG00000010841	1.20783	2.20804e-06
ENSBTAG00000019667	1.00874	4.27989e-06
ENSBTAG00000009677	1.04681	5.25524e-06
ENSBTAG00000045431	-2.21155	6.44751e-06
ENSBTAG00000008954	1.18606	7.08504e-06
ENSBTAG00000040116	1.11268	7.21529e-06
ENSBTAG00000010350	-1.03348	7.7324e-06
ENSBTAG00000052620	-1.39056	8.77975e-06
ENSBTAG00000048649	-1.67995	8.77975e-06
ENSBTAG00000021791	1.21786	9.36353e-06
ENSBTAG00000014373	1.35465	1.04005e-05
ENSBTAG00000015716	-1.04582	1.07234e-05
ENSBTAG00000020374	1.15448	1.35423e-05
ENSBTAG00000051290	-5.95215	1.39929e-05
ENSBTAG00000020575	1.26371	1.39929e-05
ENSBTAG00000015343	1.04222	1.61875e-05
ENSBTAG00000050386	1.09941	1.73316e-05
ENSBTAG00000003425	1.39327	2.02131e-05
ENSBTAG00000019951	1.1956	2.10147e-05
ENSBTAG00000002879	1.185	2.18367e-05
ENSBTAG00000043391	-2.8087	2.35247e-05
ENSBTAG00000021516	1.0206	2.49569e-05
ENSBTAG00000046699	1.34827	2.96961e-05
ENSBTAG00000006277	1.26489	3.31453e-05
ENSBTAG00000031737	1.11858	3.51465e-05
ENSBTAG00000016169	1.43931	3.51465e-05
ENSBTAG00000038233	1.68571	3.59124e-05
ENSBTAG00000008347	1.15741	3.59914e-05
ENSBTAG00000030973	1.19495	3.82481e-05
ENSBTAG00000030941	3.99777	4.33261e-05
ENSBTAG00000032684	1.0937	4.65419e-05
ENSBTAG00000033464	1.20103	4.65419e-05
ENSBTAG00000000895	-1.32233	4.775e-05
ENSBTAG00000021344	-1.02608	4.93365e-05
ENSBTAG00000046003	1.14604	5.36598e-05
ENSBTAG00000051310	-2.65551	5.6682e-05
ENSBTAG00000011444	1.07763	5.8089e-05
ENSBTAG00000046089	1.42134	5.83149e-05
ENSBTAG00000013465	1.31354	7.31156e-05
ENSBTAG00000039861	1.57772	7.45913e-05
ENSBTAG00000006505	1.27341	7.48289e-05
ENSBTAG00000045588	1.06812	7.92322e-05
ENSBTAG00000001097	1.14971	8.13637e-05
ENSBTAG00000053923	1.06328	8.53178e-05
ENSBTAG00000008471	1.75889	8.718e-05
ENSBTAG00000026660	1.17509	8.77166e-05
ENSBTAG00000039035	-1.14778	8.8241e-05
ENSBTAG00000008228	1.42222	9.18931e-05
ENSBTAG00000051814	-1.10101	9.29454e-05
ENSBTAG00000012212	-1.05648	0.000100318
ENSBTAG00000007755	1.65178	0.000108732
ENSBTAG00000025219	-1.12438	0.000109603
ENSBTAG00000039319	1.00475	0.000113856
ENSBTAG00000050451	-1.29858	0.000119494
ENSBTAG00000046612	-1.00063	0.000153138
ENSBTAG00000006779	5.37141	0.000178649
ENSBTAG00000013057	-1.06426	0.000185258
ENSBTAG00000031231	1.53502	0.000223561
ENSBTAG00000042555	-2.07901	0.000263284
ENSBTAG00000015681	5.13155	0.000269926
ENSBTAG00000034349	1.62644	0.000324868
ENSBTAG00000011447	1.14547	0.000331306
ENSBTAG00000020132	1.10368	0.00034181
ENSBTAG00000007413	1.65483	0.000360488
ENSBTAG00000025496	1.06661	0.00038687
ENSBTAG00000000829	1.13393	0.000441484
ENSBTAG00000006817	-1.0057	0.000451729
ENSBTAG00000048010	1.03982	0.000472106
ENSBTAG00000003033	1.92099	0.000482998
ENSBTAG00000012897	1.2537	0.000497408
ENSBTAG00000021880	1.02444	0.000580032
ENSBTAG00000054719	1.3538	0.000580032
ENSBTAG00000053922	1.30986	0.000582246
ENSBTAG00000009581	1.44968	0.000696979
ENSBTAG00000003718	1.15214	0.000699947
ENSBTAG00000000022	1.18991	0.000702413
ENSBTAG00000043564	-1.01237	0.000718448
ENSBTAG00000007074	-1.12838	0.000789419
ENSBTAG00000006208	-1.11742	0.000811747
ENSBTAG00000018410	1.81095	0.000818645
ENSBTAG00000050524	1.46451	0.000849643
ENSBTAG00000037461	1.25244	0.00086417
ENSBTAG00000004196	1.80181	0.000867276
ENSBTAG00000021346	1.10311	0.000904891
ENSBTAG00000052221	-1.03313	0.000904891
ENSBTAG00000042644	-4.27407	0.000906275
ENSBTAG00000052696	-2.45289	0.000906275
ENSBTAG00000049469	-1.167	0.00092149
ENSBTAG00000015126	1.09874	0.000977242
ENSBTAG00000004521	1.14056	0.00105748
ENSBTAG00000049115	-2.98975	0.00109098
ENSBTAG00000048516	-1.28996	0.00109159
ENSBTAG00000052926	-2.2186	0.00109448
ENSBTAG00000009372	1.2232	0.00110368
ENSBTAG00000014574	1.21296	0.00113952
ENSBTAG00000012748	1.0309	0.00119121
ENSBTAG00000014597	1.20926	0.00124441
ENSBTAG00000009023	-1.03123	0.00125483
ENSBTAG00000011533	3.4259	0.00125483
ENSBTAG00000008687	-2.85086	0.00134395
ENSBTAG00000052673	-1.12415	0.00134777
ENSBTAG00000045954	-1.25783	0.00148849
ENSBTAG00000020282	1.41946	0.00149394
ENSBTAG00000002305	1.02991	0.00149736
ENSBTAG00000020612	1.02133	0.00150417
ENSBTAG00000047380	2.96229	0.00154454
ENSBTAG00000011832	1.09049	0.00163846
ENSBTAG00000049669	-2.09671	0.00174314
ENSBTAG00000009686	4.05387	0.00175382
ENSBTAG00000037526	1.3882	0.00178952
ENSBTAG00000055034	1.09151	0.00187676
ENSBTAG00000054549	-1.2868	0.00191054
ENSBTAG00000003025	1.28269	0.00194437
ENSBTAG00000000033	1.30518	0.00196469
ENSBTAG00000053235	-1.18999	0.00200204
ENSBTAG00000027049	1.50676	0.00206733
ENSBTAG00000021515	2.00557	0.00208925
ENSBTAG00000017249	1.02357	0.0021112
ENSBTAG00000052086	-1.05607	0.00211999
ENSBTAG00000012629	1.57751	0.00220509
ENSBTAG00000051139	-1.26747	0.00225819
ENSBTAG00000011984	-1.14613	0.0023778
ENSBTAG00000025398	1.11938	0.00242222
ENSBTAG00000036993	-1.77616	0.00246013
ENSBTAG00000014611	2.99112	0.00246049
ENSBTAG00000010069	1.12672	0.00250179
ENSBTAG00000016967	1.00356	0.00251621
ENSBTAG00000038368	1.36561	0.00258497
ENSBTAG00000053650	-3.47671	0.00261417
ENSBTAG00000053188	1.07796	0.00296608
ENSBTAG00000013499	2.06328	0.00297185
ENSBTAG00000043296	-2.57434	0.00300473
ENSBTAG00000016259	-1.36986	0.00304382
ENSBTAG00000027386	2.1549	0.00306996
ENSBTAG00000046220	1.10346	0.00317949
ENSBTAG00000001765	1.35874	0.00327598
ENSBTAG00000052241	-1.13273	0.00329348
ENSBTAG00000004602	1.34342	0.00335288
ENSBTAG00000010657	1.01762	0.00339795
ENSBTAG00000050172	-1.01325	0.00340819
ENSBTAG00000022028	1.01279	0.00359125
ENSBTAG00000024058	4.98369	0.00367858
ENSBTAG00000001874	-1.11524	0.00371776
ENSBTAG00000049178	-3.34756	0.00371776
ENSBTAG00000053053	-1.11125	0.0037568
ENSBTAG00000006615	1.10904	0.00376605
ENSBTAG00000004556	-1.1859	0.00389717
ENSBTAG00000054655	-1.63404	0.00390729
ENSBTAG00000054546	-1.16151	0.00410177
ENSBTAG00000000030	1.20601	0.00410864
ENSBTAG00000016192	3.10927	0.00411677
ENSBTAG00000000667	-1.62883	0.0041189
ENSBTAG00000012636	-2.20004	0.00418095
ENSBTAG00000016854	2.27019	0.00429205
ENSBTAG00000011242	1.176	0.00452187
ENSBTAG00000030338	-2.56267	0.00478521
ENSBTAG00000050505	-1.3493	0.00480323
ENSBTAG00000053677	-1.14429	0.00484382
ENSBTAG00000003495	-1.0326	0.00505514
ENSBTAG00000051886	-1.02	0.00535825
ENSBTAG00000053406	1.22462	0.00542306
ENSBTAG00000008539	1.33079	0.00559682
ENSBTAG00000021201	-1.02664	0.00559682
ENSBTAG00000055253	-2.05682	0.00560687
ENSBTAG00000051872	-1.56045	0.00569567
ENSBTAG00000016166	-1.02321	0.00579376
ENSBTAG00000008866	3.18439	0.00596647
ENSBTAG00000054899	-1.58193	0.00603636
ENSBTAG00000044681	-2.16043	0.00610825
ENSBTAG00000052329	-1.17317	0.0063206
ENSBTAG00000006529	1.0823	0.00635574
ENSBTAG00000053806	1.1615	0.00639014
ENSBTAG00000018041	2.16967	0.00653753
ENSBTAG00000000859	-1.10546	0.00657824
ENSBTAG00000030864	1.59845	0.00665087
ENSBTAG00000045309	2.49988	0.00667171
ENSBTAG00000013167	-1.07355	0.00677139
ENSBTAG00000043654	-1.23709	0.00678815
ENSBTAG00000001293	1.42702	0.00714268
ENSBTAG00000050000	-3.09943	0.00718996
ENSBTAG00000010165	2.81413	0.00725512
ENSBTAG00000013412	-1.16825	0.00729643
ENSBTAG00000012436	2.1279	0.00763828
ENSBTAG00000045080	-1.08455	0.00768361
ENSBTAG00000005776	-1.49086	0.00768481
ENSBTAG00000004226	1.06106	0.00778027
ENSBTAG00000054706	-3.87549	0.0080781
ENSBTAG00000020584	1.15887	0.0080781
ENSBTAG00000006735	1.02026	0.00823775
ENSBTAG00000054742	-2.38686	0.00839033
ENSBTAG00000012955	1.60096	0.00839033
ENSBTAG00000005094	-2.14907	0.00841238
ENSBTAG00000052669	1.69747	0.00921703
ENSBTAG00000051649	-1.24521	0.0092577
ENSBTAG00000001412	1.48442	0.00945623
ENSBTAG00000054579	-1.10659	0.00948692
ENSBTAG00000015587	1.07354	0.00974115
ENSBTAG00000013992	1.35341	0.00979905
ENSBTAG00000054257	1.55606	0.00979905
ENSBTAG00000008774	1.01994	0.00992591
ENSBTAG00000002888	-1.02969	0.00996394
ENSBTAG00000015632	2.22514	0.0100608
ENSBTAG00000030855	1.06881	0.0101861
ENSBTAG00000011738	1.02491	0.0103744
ENSBTAG00000040053	1.04408	0.0103986
ENSBTAG00000017545	-1.08329	0.0105039
ENSBTAG00000001748	1.27909	0.0107753
ENSBTAG00000006060	1.69273	0.010824
ENSBTAG00000053620	-1.13981	0.0108478
ENSBTAG00000006551	1.04898	0.0109004
ENSBTAG00000002765	1.10289	0.0111081
ENSBTAG00000048470	2.22958	0.0111296
ENSBTAG00000046569	1.56112	0.011384
ENSBTAG00000019903	1.62264	0.0116662
ENSBTAG00000048942	-2.11399	0.0118399
ENSBTAG00000010896	1.99482	0.0119477
ENSBTAG00000015380	-2.63519	0.0121154
ENSBTAG00000010562	1.22446	0.0125429
ENSBTAG00000044600	-1.58836	0.0125704
ENSBTAG00000020195	-1.0435	0.0125777
ENSBTAG00000012796	1.03012	0.0127047
ENSBTAG00000001287	1.50087	0.0128433
ENSBTAG00000019249	1.09519	0.0130746
ENSBTAG00000048547	-1.0421	0.0131417
ENSBTAG00000055315	-2.83679	0.0131417
ENSBTAG00000021242	1.0088	0.0134536
ENSBTAG00000011340	1.0011	0.0136532
ENSBTAG00000006907	1.17854	0.0140306
ENSBTAG00000054737	-1.92964	0.014031
ENSBTAG00000003297	-1.71569	0.0142895
ENSBTAG00000048808	-2.14022	0.0142958
ENSBTAG00000051931	-2.37505	0.0150535
ENSBTAG00000010018	-1.11124	0.0152842
ENSBTAG00000044604	-1.01823	0.0153696
ENSBTAG00000011549	1.06338	0.0154339
ENSBTAG00000054682	1.12175	0.0155272
ENSBTAG00000044659	-1.29918	0.0155272
ENSBTAG00000040277	1.28574	0.0160592
ENSBTAG00000024964	1.03031	0.0161134
ENSBTAG00000016619	1.10969	0.0162038
ENSBTAG00000053752	-1.66161	0.0165125
ENSBTAG00000000601	1.41037	0.0165837
ENSBTAG00000055274	-2.13191	0.0168178
ENSBTAG00000016096	2.53817	0.0168178
ENSBTAG00000014089	1.00287	0.0169615
ENSBTAG00000042984	-1.9712	0.0176996
ENSBTAG00000049114	1.01139	0.01774
ENSBTAG00000004222	1.16305	0.0181459
ENSBTAG00000051035	-1.93764	0.0181459
ENSBTAG00000045275	-1.34086	0.0183179
ENSBTAG00000054570	-1.29652	0.0191556
ENSBTAG00000009206	1.21696	0.0192951
ENSBTAG00000012456	-2.35952	0.019522
ENSBTAG00000054165	-2.67317	0.0196
ENSBTAG00000010719	-1.26676	0.0202302
ENSBTAG00000018275	-2.09947	0.0205113
ENSBTAG00000018524	-1.10885	0.0208006
ENSBTAG00000032152	-2.95639	0.0209288
ENSBTAG00000049289	-1.08043	0.0209319
ENSBTAG00000004926	1.72821	0.0209614
ENSBTAG00000027642	-1.12471	0.0214586
ENSBTAG00000017350	2.62398	0.0217315
ENSBTAG00000018579	1.42359	0.0218468
ENSBTAG00000050909	-1.59712	0.021947
ENSBTAG00000050944	-1.67388	0.0220547
ENSBTAG00000009357	-1.12024	0.0220547
ENSBTAG00000045404	-2.14778	0.0224557
ENSBTAG00000010990	1.54296	0.0227882
ENSBTAG00000053892	-2.119	0.0229206
ENSBTAG00000050281	1.60196	0.0230203
ENSBTAG00000007983	1.18249	0.0230735
ENSBTAG00000002673	1.97776	0.0239434
ENSBTAG00000053699	1.24308	0.0248502
ENSBTAG00000034075	-1.19372	0.0250796
ENSBTAG00000033515	1.19	0.0253287
ENSBTAG00000042801	-1.0885	0.0253647
ENSBTAG00000012139	1.04311	0.0256189
ENSBTAG00000007286	1.42044	0.0258088
ENSBTAG00000002757	-1.18582	0.02612
ENSBTAG00000049135	-2.09331	0.0275466
ENSBTAG00000021481	1.84223	0.0275466
ENSBTAG00000043900	-2.71296	0.0280261
ENSBTAG00000045375	-1.352	0.0290525
ENSBTAG00000051199	-1.20014	0.0291024
ENSBTAG00000038180	1.15283	0.0301071
ENSBTAG00000017448	1.19311	0.0303972
ENSBTAG00000052118	-2.23351	0.0305182
ENSBTAG00000005063	1.5307	0.030663
ENSBTAG00000053645	-1.79999	0.0308218
ENSBTAG00000054161	-1.77511	0.0308218
ENSBTAG00000038702	-1.12657	0.0314253
ENSBTAG00000053523	-1.20491	0.0314641
ENSBTAG00000011820	1.3763	0.0317735
ENSBTAG00000014835	1.03823	0.0318936
ENSBTAG00000003369	1.07205	0.0319365
ENSBTAG00000021050	2.28029	0.0323091
ENSBTAG00000020936	1.02639	0.0324267
ENSBTAG00000048573	-1.20635	0.0330931
ENSBTAG00000048873	-2.65843	0.0332202
ENSBTAG00000005251	1.31088	0.0333013
ENSBTAG00000045469	-2.3983	0.0335696
ENSBTAG00000011071	2.25433	0.0337617
ENSBTAG00000005330	1.325	0.0338554
ENSBTAG00000047752	1.0391	0.0343146
ENSBTAG00000003174	1.17331	0.0344714
ENSBTAG00000008057	1.00074	0.0363403
ENSBTAG00000002555	1.72188	0.0366016
ENSBTAG00000054455	-1.29088	0.0372172
ENSBTAG00000026650	-1.30113	0.0386187
ENSBTAG00000002951	2.00717	0.0389526
ENSBTAG00000042880	-1.21867	0.0398463
ENSBTAG00000044067	-1.142	0.0411046
ENSBTAG00000021836	1.18356	0.0412244
ENSBTAG00000054576	-1.26036	0.0415168
ENSBTAG00000011959	1.38131	0.0415405
ENSBTAG00000029797	-1.4884	0.0415745
ENSBTAG00000053179	1.25027	0.0418801
ENSBTAG00000006478	1.06317	0.0423717
ENSBTAG00000045956	-1.68625	0.0425646
ENSBTAG00000053970	-1.72785	0.043144
ENSBTAG00000013479	1.25032	0.0434045
ENSBTAG00000025213	-1.74975	0.0434663
ENSBTAG00000007230	1.36237	0.0434761
ENSBTAG00000033298	1.04902	0.0435585
ENSBTAG00000038476	1.54921	0.0435585
ENSBTAG00000000648	2.29342	0.0446424
ENSBTAG00000046524	-1.51852	0.0446755
ENSBTAG00000051579	1.93798	0.0467312
ENSBTAG00000011543	2.34638	0.0467544
ENSBTAG00000043643	-1.90028	0.0487656
ENSBTAG00000049128	-1.98251	0.0488326
ENSBTAG00000030482	2.45022	0.0490341
ENSBTAG00000054102	2.02018	0.0495278

## Sheet: Table S9
Table S9 The differentially expressed gene in OE vs. COE ( |FC| > 2, adj.P.Val < 0.05 )
ID	log2FoldChange	adj.P.Val
ENSBTAG00000048029	1.25912	2.49909e-61
ENSBTAG00000012034	-2.26117	1.83233e-46
ENSBTAG00000015818	1.16499	6.62968e-44
ENSBTAG00000003476	-1.29707	1.35008e-29
ENSBTAG00000000706	-1.33178	1.03659e-24
ENSBTAG00000050581	-1.62647	1.19479e-19
ENSBTAG00000011734	-1.17339	2.71369e-18
ENSBTAG00000043568	-1.00663	1.58271e-17
ENSBTAG00000043556	-1.03693	2.85109e-15
ENSBTAG00000012676	-1.09522	1.45811e-12
ENSBTAG00000003049	1.12505	2.41604e-11
ENSBTAG00000005085	1.08695	7.84481e-11
ENSBTAG00000002542	-1.04414	6.8228e-10
ENSBTAG00000002949	1.09332	1.67015e-08
ENSBTAG00000013107	1.11757	2.90241e-07
ENSBTAG00000002879	-1.0678	1.04595e-06
ENSBTAG00000013167	1.25366	1.04595e-06
ENSBTAG00000015950	-1.02177	1.5947e-06
ENSBTAG00000005744	-1.0109	2.36122e-06
ENSBTAG00000008373	1.12143	2.74305e-06
ENSBTAG00000002296	-1.07874	4.30114e-06
ENSBTAG00000021516	-1.12388	8.42566e-06
ENSBTAG00000046089	-1.85701	1.20686e-05
ENSBTAG00000008759	-1.04985	1.22767e-05
ENSBTAG00000009844	-1.03291	2.42447e-05
ENSBTAG00000025496	-1.49631	3.10433e-05
ENSBTAG00000022294	-1.77502	5.43702e-05
ENSBTAG00000001786	-1.3917	8.01511e-05
ENSBTAG00000010841	-1.07361	0.000103812
ENSBTAG00000021880	-1.00946	0.000160135
ENSBTAG00000008730	-1.15074	0.000171558
ENSBTAG00000050172	1.09061	0.000174615
ENSBTAG00000011666	-1.43343	0.000201934
ENSBTAG00000019663	-1.0115	0.000337768
ENSBTAG00000021346	-1.0414	0.000388808
ENSBTAG00000006907	-1.53873	0.000499536
ENSBTAG00000016169	-1.33252	0.000522123
ENSBTAG00000003840	1.03656	0.000541958
ENSBTAG00000031231	-1.03388	0.000601308
ENSBTAG00000000828	-1.39367	0.000627894
ENSBTAG00000039275	-1.09265	0.00066515
ENSBTAG00000025078	1.19493	0.000710462
ENSBTAG00000014529	-1.0144	0.000748999
ENSBTAG00000038931	-1.40729	0.000756275
ENSBTAG00000031014	-1.53121	0.000855043
ENSBTAG00000010821	1.23944	0.000932618
ENSBTAG00000021325	-1.00099	0.00146817
ENSBTAG00000020267	1.30461	0.0021111
ENSBTAG00000008028	-1.14032	0.00222184
ENSBTAG00000020924	-1.2932	0.00236542
ENSBTAG00000039682	-1.11571	0.0023936
ENSBTAG00000011139	-1.94236	0.00259986
ENSBTAG00000052132	1.46688	0.00321167
ENSBTAG00000012955	-1.74209	0.00432853
ENSBTAG00000006044	-1.01634	0.00506287
ENSBTAG00000009828	1.73175	0.00694672
ENSBTAG00000012460	-1.24587	0.00704905
ENSBTAG00000004464	-1.16812	0.00796727
ENSBTAG00000039316	-1.9949	0.00870976
ENSBTAG00000011976	-1.17398	0.00959495
ENSBTAG00000010548	-1.55158	0.0102393
ENSBTAG00000015654	-1.44175	0.0112915
ENSBTAG00000004541	1.01834	0.0117943
ENSBTAG00000011071	-2.43246	0.0118607
ENSBTAG00000038173	-1.37445	0.014654
ENSBTAG00000014602	-1.76485	0.0158577
ENSBTAG00000053905	1.10991	0.0160885
ENSBTAG00000049609	1.24167	0.0165526
ENSBTAG00000000030	-1.10841	0.0166235
ENSBTAG00000006497	-1.31976	0.0168392
ENSBTAG00000030941	-2.59268	0.0173448
ENSBTAG00000040559	1.24124	0.021148
ENSBTAG00000007196	-1.25229	0.0214073
ENSBTAG00000013592	-1.18684	0.0223407
ENSBTAG00000021940	-1.12916	0.0229807
ENSBTAG00000038134	-1.98393	0.0231529
ENSBTAG00000014620	1.09457	0.0248951
ENSBTAG00000000718	1.79479	0.0254992
ENSBTAG00000006278	-1.14074	0.0265958
ENSBTAG00000053268	-1.23488	0.0292585
ENSBTAG00000022580	-1.09192	0.0297665
ENSBTAG00000049028	1.50599	0.0310987
ENSBTAG00000046271	-1.50236	0.0314155
ENSBTAG00000006659	-1.18609	0.0319887
ENSBTAG00000026408	-1.94885	0.0325014
ENSBTAG00000003829	1.20427	0.0325014
ENSBTAG00000011278	-1.25321	0.0326736
ENSBTAG00000027642	1.12839	0.0326736
ENSBTAG00000046569	-1.81696	0.0328367
ENSBTAG00000051111	-1.15694	0.0342192
ENSBTAG00000017448	-1.48186	0.0371352
ENSBTAG00000043168	1.01575	0.0378207
ENSBTAG00000010413	-1.13101	0.0378822
ENSBTAG00000014083	1.04446	0.038356
ENSBTAG00000049949	-1.31008	0.0401772
ENSBTAG00000009634	-1.70353	0.0404796
ENSBTAG00000014912	-1.46557	0.042632
ENSBTAG00000021607	-1.17979	0.0446475
ENSBTAG00000050388	-1.55409	0.0454576
ENSBTAG00000050733	-1.6287	0.04556
ENSBTAG00000051558	1.39713	0.0460925
ENSBTAG00000054535	1.2916	0.0465011
ENSBTAG00000037616	1.44645	0.0466032
ENSBTAG00000001293	-1.7768	0.0483423

## Sheet: Table S10
Table S10 Potential target genes (adj.P.Val < 0.05 )
Sample	Regulation of KD vs. CKD	Regulation of OE vs. COE
ENSBTAG00000015221	Up	Down
ENSBTAG00000005083	Down	Up
ENSBTAG00000005574	Up	Down
ENSBTAG00000007867	Up	Down
ENSBTAG00000009844	Up	Down
ENSBTAG00000013990	Up	Down
ENSBTAG00000007321	Down	Up
ENSBTAG00000014744	Up	Down
ENSBTAG00000006039	Up	Down
ENSBTAG00000018103	Up	Down
ENSBTAG00000019716	Down	Up
ENSBTAG00000000415	Down	Up
ENSBTAG00000020980	Up	Down
ENSBTAG00000020756	Down	Up
ENSBTAG00000007981	Down	Up
ENSBTAG00000046699	Up	Down
ENSBTAG00000012365	Up	Down
ENSBTAG00000018373	Up	Down
ENSBTAG00000018413	Up	Down
ENSBTAG00000003039	Up	Down
ENSBTAG00000021791	Up	Down
ENSBTAG00000017710	Up	Down
ENSBTAG00000014373	Up	Down
ENSBTAG00000011935	Up	Down
ENSBTAG00000016026	Up	Down
ENSBTAG00000020374	Up	Down
ENSBTAG00000030933	Up	Down
ENSBTAG00000007164	Up	Down
ENSBTAG00000017885	Up	Down
ENSBTAG00000009795	Up	Down
ENSBTAG00000002784	Up	Down
ENSBTAG00000001808	Up	Down
ENSBTAG00000002879	Up	Down
ENSBTAG00000021326	Up	Down
ENSBTAG00000006075	Up	Down
ENSBTAG00000021516	Up	Down
ENSBTAG00000011583	Up	Down
ENSBTAG00000020527	Up	Down
ENSBTAG00000048511	Up	Down
ENSBTAG00000012955	Up	Down
ENSBTAG00000008347	Up	Down
ENSBTAG00000030941	Up	Down
ENSBTAG00000008731	Up	Down
ENSBTAG00000015539	Down	Up
ENSBTAG00000018188	Up	Down
ENSBTAG00000032591	Up	Down
ENSBTAG00000010390	Up	Down
ENSBTAG00000035370	Down	Up
ENSBTAG00000001687	Down	Up
ENSBTAG00000011403	Down	Up
ENSBTAG00000013271	Down	Up
ENSBTAG00000010998	Down	Up
ENSBTAG00000018877	Up	Down
ENSBTAG00000019550	Down	Up
ENSBTAG00000012382	Down	Up
ENSBTAG00000033747	Up	Down
ENSBTAG00000026660	Up	Down
ENSBTAG00000002542	Up	Down
ENSBTAG00000011027	Up	Down
ENSBTAG00000006693	Up	Down
ENSBTAG00000005102	Down	Up
ENSBTAG00000019910	Down	Up
ENSBTAG00000009785	Down	Up
ENSBTAG00000018768	Up	Down
ENSBTAG00000006768	Down	Up
ENSBTAG00000007700	Up	Down
ENSBTAG00000010447	Up	Down
ENSBTAG00000015534	Up	Down
ENSBTAG00000005665	Down	Up
ENSBTAG00000021201	Down	Up
ENSBTAG00000007659	Down	Up
ENSBTAG00000021065	Up	Down
ENSBTAG00000015177	Up	Down
ENSBTAG00000018225	Down	Up
ENSBTAG00000012030	Up	Down
ENSBTAG00000005958	Down	Up
ENSBTAG00000017783	Up	Down
ENSBTAG00000040067	Down	Up
ENSBTAG00000002296	Up	Down
ENSBTAG00000034349	Up	Down
ENSBTAG00000020754	Down	Up
ENSBTAG00000016255	Up	Down
ENSBTAG00000005744	Up	Down
ENSBTAG00000002557	Up	Down
ENSBTAG00000010365	Up	Down
ENSBTAG00000019663	Up	Down
ENSBTAG00000025496	Up	Down
ENSBTAG00000002610	Up	Down
ENSBTAG00000001069	Up	Down
ENSBTAG00000002995	Up	Down
ENSBTAG00000007436	Up	Down
ENSBTAG00000014380	Up	Down
ENSBTAG00000050130	Up	Down
ENSBTAG00000017666	Up	Down
ENSBTAG00000021880	Up	Down
ENSBTAG00000013414	Up	Down
ENSBTAG00000015241	Up	Down
ENSBTAG00000001096	Up	Down
ENSBTAG00000009711	Up	Down
ENSBTAG00000005461	Up	Down
ENSBTAG00000009416	Up	Down
ENSBTAG00000007271	Up	Down
ENSBTAG00000021346	Up	Down
ENSBTAG00000004558	Up	Down
ENSBTAG00000007787	Up	Down
ENSBTAG00000001894	Up	Down
ENSBTAG00000047214	Up	Down
ENSBTAG00000010984	Up	Down
ENSBTAG00000016271	Up	Down
ENSBTAG00000018206	Up	Down
ENSBTAG00000013960	Up	Down
ENSBTAG00000004018	Up	Down
ENSBTAG00000003143	Up	Down
ENSBTAG00000017605	Up	Down
ENSBTAG00000006767	Up	Down
ENSBTAG00000050962	Up	Down
ENSBTAG00000009374	Up	Down
ENSBTAG00000005244	Up	Down
ENSBTAG00000039855	Up	Down
ENSBTAG00000005280	Up	Down
ENSBTAG00000014435	Up	Down
ENSBTAG00000039161	Up	Down
ENSBTAG00000021776	Up	Down
ENSBTAG00000021902	Up	Down
ENSBTAG00000014972	Up	Down
ENSBTAG00000005963	Up	Down
ENSBTAG00000006821	Up	Down
ENSBTAG00000008143	Up	Down
ENSBTAG00000010698	Up	Down
ENSBTAG00000015131	Up	Down
ENSBTAG00000012374	Up	Down
ENSBTAG00000006244	Up	Down
ENSBTAG00000015414	Up	Down
ENSBTAG00000000067	Up	Down
ENSBTAG00000006103	Up	Down
ENSBTAG00000010289	Up	Down
ENSBTAG00000011934	Up	Down
ENSBTAG00000010124	Up	Down
ENSBTAG00000010069	Up	Down
ENSBTAG00000006816	Down	Up
ENSBTAG00000000816	Down	Up
ENSBTAG00000011187	Down	Up
ENSBTAG00000019295	Up	Down
ENSBTAG00000046765	Down	Up
ENSBTAG00000011540	Up	Down
ENSBTAG00000001036	Up	Down
ENSBTAG00000014324	Down	Up
ENSBTAG00000008759	Up	Down
ENSBTAG00000013419	Up	Down
ENSBTAG00000005008	Down	Up
ENSBTAG00000036183	Up	Down
ENSBTAG00000018517	Down	Up
ENSBTAG00000027795	Up	Down
ENSBTAG00000018133	Down	Up
ENSBTAG00000016519	Down	Up
ENSBTAG00000021187	Up	Down
ENSBTAG00000002999	Up	Down
ENSBTAG00000046122	Up	Down
ENSBTAG00000015098	Up	Down
ENSBTAG00000001484	Up	Down
ENSBTAG00000048508	Down	Up
ENSBTAG00000006138	Down	Up
ENSBTAG00000003577	Down	Up
ENSBTAG00000018589	Up	Down
ENSBTAG00000015595	Up	Down
ENSBTAG00000046612	Down	Up
ENSBTAG00000004322	Up	Down
ENSBTAG00000010132	Up	Down
ENSBTAG00000001509	Down	Up
ENSBTAG00000037383	Down	Up
ENSBTAG00000027728	Up	Down
ENSBTAG00000016508	Down	Up
ENSBTAG00000018261	Up	Down
ENSBTAG00000002742	Up	Down
ENSBTAG00000013677	Down	Up
ENSBTAG00000020548	Up	Down
ENSBTAG00000048516	Down	Up
ENSBTAG00000010006	Up	Down
ENSBTAG00000043958	Down	Up
ENSBTAG00000008612	Up	Down
ENSBTAG00000009996	Down	Up
ENSBTAG00000021780	Down	Up
ENSBTAG00000015878	Up	Down
ENSBTAG00000015833	Up	Down
ENSBTAG00000011623	Down	Up
ENSBTAG00000001293	Up	Down
ENSBTAG00000010875	Down	Up
ENSBTAG00000033412	Up	Down
ENSBTAG00000001767	Up	Down
ENSBTAG00000003279	Up	Down
ENSBTAG00000003222	Up	Down
ENSBTAG00000050172	Down	Up
ENSBTAG00000032369	Up	Down
ENSBTAG00000007502	Up	Down
ENSBTAG00000005260	Down	Up
ENSBTAG00000005025	Down	Up
ENSBTAG00000011770	Down	Up
ENSBTAG00000014246	Up	Down
ENSBTAG00000021273	Down	Up
ENSBTAG00000013515	Up	Down
ENSBTAG00000021969	Down	Up
ENSBTAG00000051542	Down	Up
ENSBTAG00000014095	Up	Down
ENSBTAG00000017622	Up	Down
ENSBTAG00000021778	Up	Down
ENSBTAG00000014124	Up	Down
ENSBTAG00000020014	Down	Up
ENSBTAG00000014610	Up	Down
ENSBTAG00000010206	Down	Up
ENSBTAG00000008802	Down	Up
ENSBTAG00000002238	Up	Down
ENSBTAG00000019174	Down	Up
ENSBTAG00000003983	Down	Up
ENSBTAG00000004316	Down	Up
ENSBTAG00000020570	Down	Up
ENSBTAG00000015258	Down	Up
ENSBTAG00000003315	Up	Down
ENSBTAG00000039071	Up	Down
ENSBTAG00000009172	Up	Down
ENSBTAG00000005650	Up	Down
ENSBTAG00000011922	Down	Up
ENSBTAG00000019954	Down	Up
ENSBTAG00000000706	Up	Down
ENSBTAG00000050581	Up	Down
ENSBTAG00000017765	Up	Down
ENSBTAG00000007237	Up	Down
ENSBTAG00000006907	Up	Down
ENSBTAG00000018735	Up	Down
ENSBTAG00000012676	Up	Down
ENSBTAG00000014007	Up	Down
ENSBTAG00000035265	Up	Down
ENSBTAG00000039719	Up	Down
ENSBTAG00000013854	Up	Down
ENSBTAG00000015950	Up	Down
ENSBTAG00000001364	Up	Down
ENSBTAG00000010841	Up	Down
ENSBTAG00000014669	Up	Down
ENSBTAG00000010426	Up	Down
ENSBTAG00000012723	Up	Down
ENSBTAG00000038215	Up	Down
ENSBTAG00000016771	Up	Down
ENSBTAG00000012034	Up	Down
ENSBTAG00000012898	Up	Down
ENSBTAG00000014215	Up	Down
ENSBTAG00000050386	Up	Down
ENSBTAG00000012900	Up	Down
ENSBTAG00000014721	Up	Down
ENSBTAG00000017085	Up	Down
ENSBTAG00000000517	Up	Down
ENSBTAG00000019951	Up	Down
ENSBTAG00000002549	Up	Down
ENSBTAG00000016169	Up	Down
ENSBTAG00000014366	Up	Down
ENSBTAG00000011553	Up	Down
ENSBTAG00000011000	Up	Down
ENSBTAG00000038233	Up	Down
ENSBTAG00000013928	Up	Down
ENSBTAG00000015986	Up	Down
ENSBTAG00000046552	Up	Down
ENSBTAG00000009664	Up	Down
ENSBTAG00000017132	Up	Down
ENSBTAG00000013046	Up	Down
ENSBTAG00000003550	Up	Down
ENSBTAG00000003221	Up	Down
ENSBTAG00000046089	Up	Down
ENSBTAG00000008931	Up	Down
ENSBTAG00000014923	Up	Down
ENSBTAG00000010890	Up	Down
ENSBTAG00000006505	Up	Down
ENSBTAG00000014122	Up	Down
ENSBTAG00000011079	Up	Down
ENSBTAG00000019911	Up	Down
ENSBTAG00000012644	Up	Down
ENSBTAG00000009641	Up	Down
ENSBTAG00000007121	Up	Down
ENSBTAG00000017448	Up	Down
ENSBTAG00000021611	Up	Down
ENSBTAG00000008390	Up	Down
ENSBTAG00000020055	Up	Down
ENSBTAG00000004307	Up	Down
ENSBTAG00000004948	Up	Down
ENSBTAG00000030432	Up	Down
ENSBTAG00000020554	Up	Down
ENSBTAG00000017655	Up	Down
ENSBTAG00000011071	Up	Down
ENSBTAG00000011028	Up	Down
ENSBTAG00000001626	Up	Down
ENSBTAG00000021688	Up	Down
ENSBTAG00000055296	Up	Down
ENSBTAG00000006806	Up	Down
ENSBTAG00000010787	Up	Down
ENSBTAG00000020518	Up	Down
ENSBTAG00000011511	Up	Down
ENSBTAG00000015559	Up	Down
ENSBTAG00000009646	Up	Down
ENSBTAG00000013111	Up	Down
ENSBTAG00000039462	Up	Down
ENSBTAG00000006721	Up	Down
ENSBTAG00000011893	Up	Down
ENSBTAG00000002144	Up	Down
ENSBTAG00000006065	Up	Down
ENSBTAG00000002462	Up	Down
ENSBTAG00000025221	Up	Down
ENSBTAG00000012860	Up	Down
ENSBTAG00000010721	Up	Down
ENSBTAG00000000789	Up	Down
ENSBTAG00000031231	Up	Down
ENSBTAG00000017721	Up	Down
ENSBTAG00000019470	Up	Down
ENSBTAG00000002148	Up	Down
ENSBTAG00000018339	Up	Down
ENSBTAG00000021301	Up	Down
ENSBTAG00000038181	Up	Down
ENSBTAG00000046979	Up	Down
ENSBTAG00000009479	Up	Down
ENSBTAG00000018783	Up	Down
ENSBTAG00000050197	Up	Down
ENSBTAG00000037768	Down	Up
ENSBTAG00000005718	Down	Up
ENSBTAG00000015571	Down	Up
ENSBTAG00000014127	Down	Up
ENSBTAG00000004557	Down	Up
ENSBTAG00000048029	Down	Up
ENSBTAG00000019870	Down	Up
ENSBTAG00000000141	Up	Down
ENSBTAG00000003504	Up	Down
ENSBTAG00000008747	Up	Down
ENSBTAG00000021215	Down	Up
ENSBTAG00000003948	Up	Down
ENSBTAG00000000793	Down	Up
ENSBTAG00000001209	Down	Up
ENSBTAG00000002362	Down	Up
ENSBTAG00000012497	Down	Up
ENSBTAG00000015293	Up	Down
ENSBTAG00000001368	Up	Down
ENSBTAG00000007346	Up	Down
ENSBTAG00000006235	Up	Down
ENSBTAG00000025622	Up	Down
ENSBTAG00000014772	Up	Down
ENSBTAG00000007807	Up	Down
ENSBTAG00000003064	Down	Up
ENSBTAG00000011832	Up	Down
ENSBTAG00000003440	Up	Down
ENSBTAG00000014614	Up	Down
ENSBTAG00000014861	Down	Up
ENSBTAG00000004887	Up	Down
ENSBTAG00000002703	Down	Up
ENSBTAG00000014529	Up	Down
ENSBTAG00000004135	Down	Up
ENSBTAG00000037457	Down	Up
ENSBTAG00000014396	Down	Up
ENSBTAG00000001774	Down	Up
ENSBTAG00000038384	Up	Down
ENSBTAG00000006795	Up	Down
ENSBTAG00000015818	Down	Up
ENSBTAG00000001861	Down	Up
ENSBTAG00000001788	Down	Up
ENSBTAG00000002049	Up	Down
ENSBTAG00000019338	Down	Up
ENSBTAG00000014238	Down	Up
ENSBTAG00000000902	Down	Up
ENSBTAG00000000030	Up	Down
ENSBTAG00000025462	Up	Down
ENSBTAG00000007247	Up	Down
ENSBTAG00000000222	Down	Up
ENSBTAG00000015392	Up	Down
ENSBTAG00000012096	Up	Down
ENSBTAG00000019686	Up	Down
ENSBTAG00000001602	Down	Up
ENSBTAG00000000447	Up	Down
ENSBTAG00000012750	Up	Down
ENSBTAG00000001254	Up	Down
ENSBTAG00000004776	Up	Down
ENSBTAG00000020060	Up	Down
ENSBTAG00000011644	Down	Up
ENSBTAG00000002347	Down	Up
ENSBTAG00000019181	Down	Up
ENSBTAG00000011793	Up	Down
ENSBTAG00000005339	Down	Up
ENSBTAG00000031747	Up	Down
ENSBTAG00000018894	Up	Down
ENSBTAG00000002658	Down	Up
ENSBTAG00000018453	Down	Up
ENSBTAG00000044019	Up	Down
ENSBTAG00000005514	Down	Up
ENSBTAG00000013322	Up	Down
ENSBTAG00000004178	Up	Down
ENSBTAG00000003295	Down	Up
ENSBTAG00000046569	Up	Down
ENSBTAG00000003746	Up	Down
ENSBTAG00000012885	Up	Down
ENSBTAG00000004283	Down	Up
ENSBTAG00000039046	Down	Up
ENSBTAG00000000283	Up	Down
ENSBTAG00000021961	Up	Down
ENSBTAG00000007113	Down	Up
ENSBTAG00000012170	Down	Up
ENSBTAG00000012683	Down	Up
ENSBTAG00000036078	Down	Up
ENSBTAG00000011734	Up	Down
ENSBTAG00000039425	Up	Down
ENSBTAG00000009916	Up	Down
ENSBTAG00000008216	Up	Down
ENSBTAG00000016448	Down	Up
ENSBTAG00000006818	Down	Up
ENSBTAG00000003986	Up	Down
ENSBTAG00000000711	Down	Up
ENSBTAG00000032680	Down	Up
ENSBTAG00000004787	Up	Down
ENSBTAG00000004746	Down	Up
ENSBTAG00000004059	Down	Up
ENSBTAG00000018951	Down	Up
ENSBTAG00000000511	Down	Up
ENSBTAG00000021253	Down	Up
ENSBTAG00000015390	Up	Down
ENSBTAG00000019193	Down	Up
ENSBTAG00000004108	Up	Down
ENSBTAG00000003525	Down	Up
ENSBTAG00000040019	Up	Down
ENSBTAG00000016456	Down	Up
ENSBTAG00000000455	Down	Up
ENSBTAG00000009822	Down	Up
ENSBTAG00000007962	Down	Up
ENSBTAG00000039275	Up	Down
ENSBTAG00000000286	Up	Down
ENSBTAG00000008105	Up	Down
ENSBTAG00000015591	Down	Up
ENSBTAG00000015310	Down	Up
ENSBTAG00000021700	Down	Up
ENSBTAG00000019368	Up	Down
ENSBTAG00000033731	Up	Down
ENSBTAG00000012778	Down	Up
ENSBTAG00000016563	Down	Up
ENSBTAG00000016683	Up	Down
ENSBTAG00000008436	Up	Down
ENSBTAG00000004922	Down	Up
ENSBTAG00000002126	Down	Up
ENSBTAG00000017373	Up	Down
ENSBTAG00000008530	Down	Up
ENSBTAG00000038033	Up	Down
ENSBTAG00000005071	Down	Up
ENSBTAG00000012225	Up	Down
ENSBTAG00000002329	Down	Up
ENSBTAG00000016231	Up	Down
ENSBTAG00000011088	Down	Up
ENSBTAG00000026266	Up	Down
ENSBTAG00000053296	Down	Up
ENSBTAG00000015188	Down	Up
ENSBTAG00000014773	Up	Down
ENSBTAG00000007331	Down	Up
ENSBTAG00000030674	Down	Up
ENSBTAG00000014943	Down	Up
ENSBTAG00000017038	Down	Up
ENSBTAG00000018424	Down	Up
ENSBTAG00000011252	Up	Down
ENSBTAG00000009439	Down	Up
ENSBTAG00000000454	Up	Down
ENSBTAG00000005379	Down	Up
ENSBTAG00000000161	Down	Up
ENSBTAG00000017143	Up	Down
ENSBTAG00000001945	Down	Up
ENSBTAG00000013912	Down	Up
ENSBTAG00000010060	Down	Up
ENSBTAG00000006132	Down	Up
ENSBTAG00000007624	Down	Up
ENSBTAG00000003245	Down	Up
ENSBTAG00000001403	Down	Up
ENSBTAG00000021819	Down	Up
ENSBTAG00000007379	Down	Up
ENSBTAG00000021286	Down	Up
ENSBTAG00000007214	Down	Up
ENSBTAG00000009154	Down	Up
ENSBTAG00000002081	Down	Up
ENSBTAG00000024493	Down	Up
ENSBTAG00000005913	Down	Up
ENSBTAG00000016076	Down	Up
ENSBTAG00000016073	Down	Up
ENSBTAG00000012020	Down	Up
ENSBTAG00000005085	Down	Up
ENSBTAG00000027181	Down	Up
ENSBTAG00000003325	Down	Up
ENSBTAG00000014540	Down	Up
ENSBTAG00000000536	Down	Up
ENSBTAG00000021182	Down	Up
ENSBTAG00000008025	Down	Up
ENSBTAG00000012464	Down	Up
ENSBTAG00000015821	Down	Up
ENSBTAG00000040507	Down	Up
ENSBTAG00000013289	Down	Up
ENSBTAG00000017804	Down	Up
ENSBTAG00000027453	Down	Up
ENSBTAG00000007723	Down	Up
ENSBTAG00000023933	Down	Up
ENSBTAG00000012193	Down	Up
ENSBTAG00000016895	Down	Up
ENSBTAG00000008250	Down	Up
ENSBTAG00000020676	Down	Up
ENSBTAG00000000894	Down	Up
ENSBTAG00000005980	Down	Up
ENSBTAG00000012480	Down	Up
ENSBTAG00000021527	Down	Up
ENSBTAG00000002103	Down	Up
ENSBTAG00000021980	Down	Up
ENSBTAG00000020726	Down	Up
ENSBTAG00000013580	Down	Up
ENSBTAG00000011125	Down	Up
ENSBTAG00000001112	Down	Up
ENSBTAG00000032366	Down	Up
ENSBTAG00000046684	Down	Up
ENSBTAG00000009578	Down	Up
ENSBTAG00000009552	Down	Up
ENSBTAG00000018152	Down	Up
ENSBTAG00000013899	Down	Up
ENSBTAG00000008600	Down	Up
ENSBTAG00000008172	Down	Up
ENSBTAG00000000683	Down	Up
ENSBTAG00000013108	Down	Up
ENSBTAG00000014831	Down	Up
ENSBTAG00000015839	Down	Up
ENSBTAG00000020911	Down	Up
ENSBTAG00000017733	Down	Up
ENSBTAG00000049545	Down	Up
ENSBTAG00000039035	Down	Up
ENSBTAG00000012212	Down	Up
ENSBTAG00000039307	Down	Up
ENSBTAG00000001823	Down	Up
ENSBTAG00000013869	Down	Up
ENSBTAG00000015124	Down	Up
ENSBTAG00000000205	Down	Up
ENSBTAG00000017846	Down	Up
ENSBTAG00000017661	Down	Up
ENSBTAG00000044207	Down	Up
ENSBTAG00000016836	Down	Up
ENSBTAG00000021999	Down	Up
ENSBTAG00000015212	Down	Up
ENSBTAG00000009330	Down	Up
ENSBTAG00000015192	Down	Up
ENSBTAG00000012938	Down	Up
ENSBTAG00000000458	Down	Up
ENSBTAG00000008111	Down	Up
ENSBTAG00000016751	Down	Up
ENSBTAG00000006396	Down	Up
ENSBTAG00000007833	Down	Up
ENSBTAG00000024095	Down	Up
ENSBTAG00000012768	Down	Up
ENSBTAG00000011206	Down	Up
ENSBTAG00000012077	Down	Up
ENSBTAG00000007101	Down	Up
ENSBTAG00000020873	Down	Up
ENSBTAG00000011966	Down	Up
ENSBTAG00000011970	Down	Up
ENSBTAG00000021798	Down	Up
ENSBTAG00000014375	Down	Up
ENSBTAG00000019289	Down	Up
ENSBTAG00000013023	Down	Up
ENSBTAG00000021024	Down	Up
ENSBTAG00000014465	Down	Up
ENSBTAG00000020126	Down	Up
ENSBTAG00000001042	Down	Up
ENSBTAG00000002178	Down	Up
ENSBTAG00000016703	Down	Up
ENSBTAG00000000783	Down	Up
ENSBTAG00000012552	Down	Up
ENSBTAG00000021919	Down	Up
ENSBTAG00000016918	Down	Up
ENSBTAG00000001932	Down	Up
ENSBTAG00000015059	Down	Up
ENSBTAG00000002691	Down	Up
ENSBTAG00000018770	Down	Up
ENSBTAG00000009006	Down	Up
ENSBTAG00000008761	Down	Up
ENSBTAG00000002888	Down	Up
ENSBTAG00000000911	Down	Up
ENSBTAG00000003388	Down	Up
ENSBTAG00000014471	Down	Up
ENSBTAG00000015572	Down	Up
ENSBTAG00000013774	Down	Up
ENSBTAG00000021953	Down	Up
ENSBTAG00000024918	Down	Up
ENSBTAG00000004400	Down	Up
ENSBTAG00000008401	Down	Up
ENSBTAG00000011899	Down	Up
ENSBTAG00000019708	Down	Up
ENSBTAG00000016899	Down	Up
ENSBTAG00000006776	Down	Up
ENSBTAG00000013017	Down	Up
ENSBTAG00000001744	Down	Up
ENSBTAG00000003397	Down	Up
ENSBTAG00000017644	Down	Up
ENSBTAG00000004515	Down	Up
ENSBTAG00000013316	Down	Up
ENSBTAG00000012450	Down	Up
ENSBTAG00000046328	Down	Up
ENSBTAG00000007520	Down	Up
ENSBTAG00000013524	Down	Up
ENSBTAG00000003185	Down	Up
ENSBTAG00000013813	Down	Up
ENSBTAG00000021523	Down	Up
ENSBTAG00000020780	Down	Up
ENSBTAG00000012820	Down	Up
ENSBTAG00000012585	Down	Up
ENSBTAG00000019255	Down	Up
ENSBTAG00000016525	Down	Up
ENSBTAG00000000571	Down	Up
ENSBTAG00000010018	Down	Up
ENSBTAG00000000241	Down	Up
ENSBTAG00000013167	Down	Up
ENSBTAG00000018254	Down	Up
ENSBTAG00000004497	Down	Up
ENSBTAG00000017875	Down	Up
ENSBTAG00000001156	Down	Up
ENSBTAG00000005180	Down	Up
ENSBTAG00000007424	Down	Up
ENSBTAG00000008416	Down	Up
ENSBTAG00000002010	Down	Up
ENSBTAG00000015938	Down	Up
ENSBTAG00000003559	Down	Up
ENSBTAG00000012060	Down	Up
ENSBTAG00000012239	Down	Up
ENSBTAG00000008291	Down	Up
ENSBTAG00000006933	Down	Up
ENSBTAG00000015163	Down	Up
ENSBTAG00000022188	Down	Up
ENSBTAG00000014991	Down	Up
ENSBTAG00000015973	Down	Up
ENSBTAG00000006775	Down	Up
ENSBTAG00000019177	Down	Up
ENSBTAG00000027642	Down	Up
ENSBTAG00000002078	Down	Up
ENSBTAG00000046797	Down	Up
ENSBTAG00000051316	Down	Up
ENSBTAG00000015482	Down	Up
ENSBTAG00000012041	Down	Up
ENSBTAG00000020940	Down	Up
ENSBTAG00000017465	Down	Up
ENSBTAG00000021134	Down	Up
ENSBTAG00000004189	Down	Up
ENSBTAG00000022381	Down	Up
ENSBTAG00000001551	Down	Up
ENSBTAG00000017402	Down	Up
ENSBTAG00000013750	Down	Up
ENSBTAG00000021912	Down	Up
ENSBTAG00000019213	Down	Up
ENSBTAG00000033983	Down	Up
ENSBTAG00000002774	Down	Up
ENSBTAG00000000105	Down	Up
ENSBTAG00000007719	Down	Up
ENSBTAG00000001731	Down	Up
ENSBTAG00000032704	Down	Up
ENSBTAG00000018108	Down	Up
ENSBTAG00000014438	Down	Up
ENSBTAG00000010464	Down	Up
ENSBTAG00000021143	Down	Up
ENSBTAG00000021556	Down	Up
ENSBTAG00000006525	Down	Up
ENSBTAG00000012049	Down	Up
ENSBTAG00000021090	Down	Up
ENSBTAG00000040585	Down	Up
ENSBTAG00000001078	Down	Up
ENSBTAG00000014126	Down	Up
ENSBTAG00000013888	Down	Up
ENSBTAG00000017764	Down	Up
ENSBTAG00000013555	Down	Up
ENSBTAG00000019336	Down	Up
ENSBTAG00000054003	Down	Up
ENSBTAG00000021272	Down	Up
ENSBTAG00000016006	Down	Up
ENSBTAG00000008419	Down	Up
ENSBTAG00000013407	Down	Up
ENSBTAG00000019929	Down	Up
ENSBTAG00000010809	Down	Up
ENSBTAG00000002345	Down	Up
ENSBTAG00000008525	Down	Up
ENSBTAG00000001754	Down	Up
ENSBTAG00000008690	Down	Up
ENSBTAG00000014526	Down	Up
ENSBTAG00000007467	Down	Up
ENSBTAG00000011274	Down	Up
ENSBTAG00000003840	Down	Up
ENSBTAG00000034978	Down	Up
ENSBTAG00000053135	Down	Up
ENSBTAG00000012125	Down	Up
ENSBTAG00000000253	Down	Up
ENSBTAG00000009959	Down	Up
ENSBTAG00000010863	Down	Up
ENSBTAG00000018307	Down	Up
ENSBTAG00000011698	Down	Up
ENSBTAG00000018114	Down	Up
ENSBTAG00000013109	Down	Up
ENSBTAG00000015487	Down	Up
ENSBTAG00000015226	Down	Up
ENSBTAG00000006070	Down	Up

[truncated: 7 more sheets: Table S11, Table S12, Table S13, Table S14, Table S15, Table S16, Table S17]
